# Supplementary material for: Psoriasis drug development and GWAS interpretation through in silico analysis of transcription factor binding sites
Source: Clin Transl Med. 2015 Mar 19;4:13. doi: 10.1186/s40169-015-0054-5 (PMC4392043; doi:10.1186/s40169-015-0054-5)
Supplement: Additional file 6: — Differential expression statistics for 16117 skin-expressed genes. This file provides differential expression statistics for the 16117 skin-expressed genes included in our analysis (PP versus PN skin; n = 237 patients). [file 40169_2015_54_MOESM6_ESM.xlsx]

## Sheet: Sheet1
Probe ID	Symbol	Log2 Fold-Change (PP/PN) (n = 237)	Raw P-value	FDR-Adjusted P-value
1053_at	RFC2	0.251041	1.11621e-20	2.83976e-20
213418_at	HSPA6	0.369986	4.7409e-27	1.7186e-26
121_at	PAX8	0.13323	6.20715e-08	9.40762e-08
231700_at	GUCA1A	-0.0300079	0.126386	0.14017
1294_at	UBA7	0.194617	8.17514e-09	1.28696e-08
204100_at	THRA	-0.373163	4.6638e-30	2.11201e-29
226380_at	PTPN21	-0.972176	9.38117e-38	1.2727e-36
1555759_a_at	CCL5	0.548132	7.93606e-22	2.13674e-21
209975_at	CYP2E1	0.766158	1.8702e-33	1.19233e-32
204600_at	EPHB3	-0.0935953	1.07295e-05	1.48321e-05
1487_at	ESRRA	0.292163	3.27254e-27	1.19735e-26
1552256_a_at	SCARB1	-0.402462	3.89659e-30	1.77455e-29
216251_s_at	TTLL12	0.41792	1.07278e-32	6.29411e-32
1552258_at	LINC00152	0.0436273	0.00106483	0.00133889
203892_at	WFDC2	-0.49337	2.9682e-31	1.50058e-30
224621_at	MAPK1	-0.132346	1.37134e-15	2.80445e-15
1552266_at	ADAM32	-0.0256151	0.00211168	0.0026194
230763_at	SPATA17	-0.286784	7.20832e-23	2.03568e-22
1552272_a_at	PRR22	0.142348	5.44555e-09	8.6265e-09
1552275_s_at	PXK	-0.257891	1.09312e-19	2.66332e-19
223346_at	VPS18	0.121658	1.79584e-06	2.56524e-06
1555841_at	MSANTD3	-0.01272	0.634704	0.654564
1558703_at	SLC46A1	-0.376704	2.33157e-26	8.09346e-26
221646_s_at	ZDHHC11	-1.72731	6.1618e-40	2.62031e-38
1552287_s_at	AFG3L1P	0.103378	1.43376e-06	2.05642e-06
1552288_at	CILP2	-0.0608848	0.00102283	0.00128759
1552291_at	PIGX	0.412021	1.71041e-30	8.01823e-30
1552293_at	TMEM196	0.0504903	0.0151976	0.0179785
225277_at	SLC39A13	0.082191	3.29493e-05	4.4491e-05
1552299_at	AK9	0.108523	7.61448e-06	1.05905e-05
1552301_a_at	CORO6	-0.183974	3.16634e-08	4.85279e-08
1552302_at	TMEM106A	-0.139649	3.12837e-07	4.61721e-07
1552306_at	ALG10	0.34103	1.39734e-24	4.31683e-24
238480_at	TTC39C	0.0518956	0.000713097	0.000904888
1552309_a_at	NEXN	-0.746454	5.57554e-31	2.73883e-30
1552310_at	C15orf40	-0.203013	6.25121e-13	1.15394e-12
213123_at	MFAP3	0.286464	5.21826e-31	2.5751e-30
226170_at	EYA3	0.0561148	0.00109006	0.00136965
1552316_a_at	GIMAP1	-0.282488	5.02366e-11	8.64747e-11
206125_s_at	KLK8	1.21484	1.56038e-39	4.63999e-38
239047_at	FAM122C	0.124825	1.33359e-12	2.43222e-12
1552326_a_at	CCDC11	-0.0483646	0.000787799	0.000997169
227444_at	ARMCX4	-0.374766	3.62705e-24	1.09676e-23
205178_s_at	RBBP6	0.301503	2.77831e-25	8.9413e-25
223728_at	CENPBD1	0.04158	0.039722	0.0456437
243690_at	TRIOBP	-0.412736	1.25389e-26	4.43276e-26
205522_at	HOXD4	-0.35351	1.78904e-20	4.50884e-20
223358_s_at	PDE7A	0.111945	0.000188663	0.000246369
225053_at	CNOT7	-0.00646478	0.486655	0.509744
1552347_at	CRYZL1	-0.60762	2.54937e-37	3.101e-36
1552348_at	PRSS33	0.0395584	0.148927	0.164075
1569677_a_at	MCMDC2	-0.00205156	0.135804	0.150192
1552360_a_at	TIRAP	-0.184688	2.86922e-17	6.31478e-17
1552362_a_at	LEAP2	-0.277532	4.41483e-18	1.0016e-17
225240_s_at	MSI2	-0.267189	1.14915e-15	2.35995e-15
222272_x_at	SCIN	-0.213418	1.80075e-31	9.27541e-31
1552370_at	C4orf33	0.272147	1.70674e-25	5.57172e-25
231369_at	ZNF333	-0.205907	2.4243e-10	4.04979e-10
1552377_s_at	TVP23C	0.0053239	0.416219	0.439882
226021_at	RDH10	0.583283	5.43023e-36	4.97267e-35
239295_at	SRSF12	0.0245048	0.312563	0.334567
1552383_at	FAM71A	0.0131119	0.452934	0.476715
1552386_at	GAPT	0.0747832	4.67407e-06	6.55859e-06
1552388_at	FLJ30901	0.00313233	0.651662	0.670893
1552389_at	C8orf47	0.040104	0.0125681	0.0149358
1552394_a_at	ENTHD1	0.101374	2.01722e-10	3.38344e-10
1552396_at	WFDC6	-0.0128621	0.0239909	0.0280088
1552398_a_at	CLEC12A	0.127576	1.90582e-07	2.83229e-07
203754_s_at	BRF1	0.0312649	0.138809	0.153357
1552400_a_at	C15orf27	-0.176213	1.38447e-11	2.43492e-11
1552410_at	CLEC4F	-0.188999	2.34174e-15	4.74501e-15
234984_at	NEDD1	-0.00396956	0.229368	0.24862
1552422_at	C10orf25	-0.0670405	2.64957e-06	3.75577e-06
227200_at	ETV3	-0.180397	1.68247e-13	3.17521e-13
1552425_a_at	KLHL10	-0.136108	6.14467e-13	1.13493e-12
221702_s_at	TM2D3	-0.223725	1.00784e-32	5.92823e-32
1552427_at	ZNF485	0.0498959	0.00544068	0.00660198
1557132_at	WDR17	-0.185534	8.20062e-20	2.0114e-19
1552432_at	MFSD6L	0.012795	0.396956	0.420434
212805_at	PRUNE2	-1.01347	2.17932e-35	1.81614e-34
229585_at	ADAMTSL1	-0.367877	3.16392e-19	7.5545e-19
1552459_a_at	MBD3L1	0.0422522	0.00537672	0.00652829
1552463_at	SERPINB11	0.0405137	0.000256058	0.000332599
221927_s_at	ABHD11	-0.396146	3.05982e-36	2.94419e-35
212476_at	ACAP2	0.056386	0.00540905	0.00656508
1552474_a_at	GAMT	-0.2907	7.9329e-30	3.51732e-29
202597_at	IRF6	-0.283191	8.94539e-33	5.28493e-32
212587_s_at	PTPRC	0.644723	3.22385e-25	1.03257e-24
217922_at	MAN1A2	-0.0931281	1.0166e-06	1.46802e-06
225188_at	RAPH1	-0.0261644	0.194432	0.212179
227305_s_at	SMCR8	-0.124772	1.49207e-15	3.04709e-15
226354_at	LACTB	0.37822	5.382e-34	3.65844e-33
1552487_a_at	BNC1	0.480804	1.86683e-25	6.0771e-25
1555099_at	MPP4	-0.00911796	0.583047	0.604152
1552490_at	LACE1	0.110699	9.24739e-09	1.45221e-08
1552491_at	IDI2	-0.00612155	0.874412	0.883401
1556178_x_at	TAF8	0.0789931	6.02097e-05	8.03843e-05
213050_at	COBL	-1.08873	1.38633e-40	1.72543e-38
1552497_a_at	SLAMF6	0.304482	3.24294e-22	8.89642e-22
1552498_at	ZSCAN20	0.0145712	0.259242	0.279572
1552501_a_at	GPBAR1	0.0278377	0.267737	0.288309
1552502_s_at	RHBDL2	0.596204	8.0755e-33	4.79384e-32
226145_s_at	FRAS1	-0.38347	2.45917e-17	5.42789e-17
222379_at	KCNE4	-0.0323332	0.211552	0.229958
1552509_a_at	CD300LG	-0.633468	3.93945e-27	1.43388e-26
1552510_at	SLC34A3	0.117768	1.97901e-10	3.32073e-10
1552514_at	WBP2NL	-0.261254	1.29217e-24	4.00038e-24
212293_at	HIPK1	-0.0820793	3.09715e-07	4.57155e-07
1552518_s_at	MTBP	0.0706126	4.82436e-06	6.76712e-06
1552519_at	ACVR1C	-0.606117	1.05967e-28	4.29871e-28
1552520_at	TMEM74	0.00807448	0.966783	0.969068
1552532_a_at	ATP6V1C2	0.505953	8.7709e-27	3.13438e-26
1554804_a_at	CLDN19	-0.0116582	0.574632	0.596198
242356_at	VTI1A	0.0910405	2.22063e-06	3.15997e-06
1552540_s_at	IQCD	-0.0370376	0.0210832	0.0247144
229723_at	TAGAP	0.4186	6.9555e-16	1.44201e-15
227461_at	STON2	0.464898	1.42908e-34	1.05654e-33
1552544_at	SERPINA12	-1.12595	4.1414e-20	1.03005e-19
1552546_a_at	LETM2	-0.0161531	0.0100159	0.0119725
1552552_s_at	CLEC4C	0.443667	7.4342e-30	3.30438e-29
1552553_a_at	NLRC4	0.159542	1.76397e-12	3.20228e-12
1552557_a_at	ZDHHC15	-0.30907	1.09702e-29	4.80322e-29
226143_at	RAI1	-0.180699	4.97004e-10	8.19794e-10
239201_at	CDK15	-0.0316912	0.648936	0.668258
1552562_at	ZNF570	-0.115179	4.84262e-05	6.49592e-05
1552566_at	BTBD16	-1.31726	3.06449e-39	7.61023e-38
244246_at	MIPOL1	-0.283231	2.79107e-10	4.64996e-10
1552575_a_at	C6orf141	0.127542	0.000110101	0.000145153
1552579_a_at	ADAM21	0.00913904	0.597404	0.618009
1552584_at	IL12RB1	0.90424	3.70541e-36	3.4924e-35
1552585_s_at	GTF2A1L	0.0022568	0.912578	0.919136
1552586_at	TRPV3	0.223592	1.00799e-23	2.97977e-23
1552587_at	CNBD1	0.0142896	0.688783	0.707032
1552592_at	MMP21	-0.0703812	6.14566e-07	8.96538e-07
201648_at	JAK1	-0.232741	2.76104e-20	6.91527e-20
224709_s_at	CDC42SE2	-0.0294313	0.103951	0.116063
49452_at	ACACB	-1.00035	5.14718e-38	7.56907e-37
234950_s_at	RFWD2	-0.0679015	0.00177133	0.00220588
212799_at	STX6	0.413212	5.54038e-38	8.0373e-37
222608_s_at	ANLN	0.79441	2.66886e-33	1.66592e-32
1552620_at	SPRR4	-0.562098	1.00204e-06	1.44752e-06
222754_at	TRNT1	0.395135	4.35075e-27	1.58037e-26
223503_at	TMEM163	0.297547	2.38212e-19	5.72086e-19
217936_at	ARHGAP5	-0.123297	8.40767e-09	1.32279e-08
222751_at	HERPUD2	-0.140514	9.34092e-12	1.65419e-11
212723_at	JMJD6	0.236313	8.20062e-20	2.0114e-19
212275_s_at	SRCAP	0.0633873	9.91203e-05	0.000130923
219278_at	MAP3K6	0.0829469	0.000163446	0.000214202
1552632_a_at	ARSG	-0.0966568	1.06661e-06	1.5379e-06
1552634_a_at	ZNF101	0.449592	6.75604e-28	2.5907e-27
212610_at	PTPN11	-0.0115423	0.636054	0.655872
236285_at	KLHDC7B	2.19	3.62859e-40	1.97946e-38
1552643_at	ZNF626	-0.330081	3.17283e-27	1.16272e-26
226508_at	PHC3	-0.329574	2.73603e-30	1.26026e-29
204773_at	IL11RA	-0.558892	3.24337e-31	1.63456e-30
231775_at	TNFRSF10A	0.444245	4.54988e-27	1.65121e-26
54037_at	HPS4	-0.232245	8.46479e-30	3.74183e-29
224691_at	UHMK1	0.0646402	1.39406e-07	2.0823e-07
204823_at	NAV3	0.693605	1.09209e-34	8.20189e-34
203738_at	C5orf22	0.181854	1.55496e-22	4.33736e-22
1552662_a_at	PCDHGB7	-0.00170396	0.589559	0.610389
226049_at	ERC1	-0.0202061	0.110132	0.122735
1552664_at	FLCN	-0.135139	4.56063e-15	9.1468e-15
1552665_at	JMJD1C-AS1	0.0308772	0.480158	0.503395
226673_at	SH2D3C	0.0713447	0.0112885	0.0134529
222662_at	PPP1R3B	-0.617331	1.5207e-33	9.80364e-33
1552671_a_at	SLC9A7	0.0254161	0.188321	0.205663
202421_at	IGSF3	0.43195	5.47283e-38	7.95362e-37
1552675_at	DNAJB7	-0.0369165	0.0262021	0.0304953
227199_at	DIP2A	-0.258525	9.95152e-26	3.29882e-25
230623_x_at	USP28	0.170713	2.64414e-22	7.27476e-22
228323_at	CASC5	1.05031	2.24281e-39	5.97476e-38
228398_at	SENP8	0.194861	6.73074e-14	1.28789e-13
222830_at	GRHL1	0.451084	2.96288e-35	2.42893e-34
235206_at	CNBD2	-0.0389724	0.235663	0.255065
1552689_at	CASKIN1	0.0214299	0.174116	0.190653
228083_at	CACNA2D4	-0.11253	0.000282796	0.000366415
1552691_at	ARL11	0.39785	3.85821e-34	2.67914e-33
227176_at	SLC2A13	-0.764089	3.46369e-34	2.42398e-33
225752_at	NIPA1	-0.166872	1.19522e-12	2.18306e-12
1552698_at	TUBA3FP	0.00684075	0.491411	0.514357
1552701_a_at	CARD16	0.742228	8.47458e-31	4.08081e-30
1552705_at	DUSP19	-0.189986	7.25701e-18	1.63217e-17
226833_at	CYB5D1	-0.0547632	0.00741744	0.00893607
1552712_a_at	NMNAT2	-0.394041	6.78485e-27	2.44361e-26
205592_at	SLC4A1	-0.0271708	0.0484567	0.0554159
1552714_at	CREG2	0.0229672	0.0224404	0.0262538
231804_at	RXFP1	-0.00434235	0.910326	0.917098
1552716_at	SPEF2	-0.341372	2.47781e-26	8.58446e-26
234107_s_at	DTD1	0.113304	5.02925e-09	7.98036e-09
224619_at	CASC4	-0.23602	8.63885e-16	1.7816e-15
205117_at	FGF1	-0.589112	5.95958e-32	3.23839e-31
1552724_at	RHOXF1	-0.11977	8.50465e-07	1.23264e-06
1552726_at	ADAMTS17	-0.296322	1.2687e-23	3.72385e-23
1552731_at	ABRA	-0.0325403	0.0314546	0.0363825
1552733_at	KLHDC1	-0.64562	1.17039e-29	5.10919e-29
226312_at	RICTOR	-0.284135	8.15265e-28	3.11144e-27
1552736_a_at	NETO1	-0.113436	3.30212e-11	5.71893e-11
204022_at	WWP2	-0.0416602	0.0343231	0.0396123
236123_at	ST7L	-0.955692	5.10098e-40	2.38841e-38
1552742_at	KCNH8	-0.257825	3.7328e-21	9.72386e-21
212935_at	MCF2L	-0.718549	2.98897e-39	7.48032e-38
1552747_a_at	PP2D1	0.0663339	4.25434e-08	6.49065e-08
239853_at	KLC3	-0.385033	1.24241e-22	3.47879e-22
1552754_a_at	CADM2	-0.422906	1.01622e-33	6.696e-33
1552755_at	C9orf66	0.166604	3.78183e-08	5.77687e-08
205659_at	HDAC9	-0.28498	1.2506e-15	2.56306e-15
1552761_at	SLC16A11	-0.212004	3.36432e-21	8.78243e-21
1563646_a_at	TMEM67	-0.055942	3.23083e-06	4.56646e-06
1552767_a_at	HS6ST2	-0.507336	2.37984e-33	1.49652e-32
223460_at	CAMKK1	0.0150576	0.791006	0.804432
1552769_at	ZNF625	-0.0497685	0.00714945	0.00862418
1552770_s_at	ZNF563	-0.451377	4.60879e-38	6.92909e-37
235039_x_at	LIN9	0.188833	4.06281e-17	8.87868e-17
1552773_at	CLEC4D	0.226945	1.58427e-22	4.41607e-22
1554161_at	SLC25A27	-0.500557	7.93314e-31	3.83613e-30
1552777_a_at	RAET1E	1.13392	1.16892e-37	1.55186e-36
235763_at	SLC44A5	-0.12138	0.113114	0.125954
1552783_at	ZNF417	-0.0586054	7.15594e-06	9.96649e-06
1552785_at	ZNF781	-0.104547	4.75103e-09	7.54259e-09
1570200_at	HELB	0.0467054	0.00775961	0.00934342
208943_s_at	SEC62	-0.241949	7.57841e-28	2.89434e-27
222919_at	TRDN	-0.128049	1.17044e-14	2.30696e-14
226178_at	SOCS4	0.0162648	0.0856604	0.0962083
1552794_a_at	ZNF547	-0.00160026	0.479569	0.502877
206876_at	SIM1	-0.114389	0.0144225	0.0170817
1552797_s_at	PROM2	0.0678674	1.97505e-07	2.93354e-07
1552798_a_at	TLR4	-0.14037	1.0271e-05	1.42117e-05
228862_at	TSNARE1	-0.175538	8.78456e-14	1.67452e-13
229499_at	CAPN13	-0.165029	2.40947e-10	4.02544e-10
200783_s_at	STMN1	0.569707	4.67626e-37	5.3604e-36
1552807_a_at	SIGLEC10	0.195205	5.91027e-14	1.13332e-13
1552811_at	WFIKKN1	-0.0440255	0.000603753	0.000769163
226619_at	SENP1	-0.0800214	0.000823589	0.00104157
1552816_at	NXNL2	-0.0622229	1.74858e-06	2.49927e-06
225302_at	TMX3	-0.0274266	0.272671	0.293485
1554985_at	ZNF396	-0.239135	3.23645e-20	8.07709e-20
239006_at	SLC26A7	-0.38469	3.08725e-21	8.06961e-21
226683_at	SNX18	-0.178794	1.72549e-16	3.66738e-16
1552834_at	B3GNT6	-0.0184373	0.504011	0.52693
228032_s_at	DENND1B	0.271501	2.16663e-19	5.21343e-19
1552836_at	ZNF619	0.0672114	0.0655066	0.0742506
204569_at	ICK	0.0963952	5.96007e-07	8.69938e-07
1552839_at	FAM71D	-0.0822102	1.95726e-06	2.79186e-06
234191_at	BCL2L14	0.0861592	5.81316e-11	9.97133e-11
229714_at	HS6ST3	-0.152757	3.91986e-13	7.3011e-13
219640_at	CLDN15	-0.0654777	0.0182534	0.0214847
1552846_s_at	RAB42	0.024983	0.360079	0.38324
1552848_a_at	PTCHD1	-0.314669	9.02756e-30	3.98186e-29
1552852_a_at	ZSCAN4	-0.141724	3.07235e-14	5.96016e-14
1552862_at	RUSC1-AS1	-0.0516002	0.0159263	0.018813
1552868_at	CIRBP-AS1	0.082827	1.08236e-05	1.49595e-05
1553376_a_at	AXDND1	-0.0513409	1.46324e-05	2.01186e-05
1552873_s_at	ASMTL-AS1	0.34994	2.96416e-23	8.54621e-23
1553395_a_at	CD200R1	0.163694	1.25893e-10	2.12841e-10
1552879_a_at	ATOH7	-0.030235	0.0119772	0.0142546
228150_at	SEC16B	-0.442471	4.81368e-19	1.13991e-18
1552882_a_at	AMER1	-0.0256521	0.380807	0.403994
1552885_a_at	NKX6-3	0.0430328	0.00415904	0.0050785
1552889_a_at	EXOC3L2	0.044052	0.0124014	0.0147475
1552890_a_at	CABP4	0.113745	2.44429e-07	3.61851e-07
1552892_at	TNFRSF13C	0.0337189	0.0879256	0.0986286
1552895_a_at	ANKRD30BP2	0.019609	0.125683	0.1394
1552897_a_at	KCNG3	0.486696	1.5207e-33	9.80364e-33
235201_at	FOXP2	-0.354421	4.08548e-21	1.06237e-20
1552903_at	B4GALNT2	0.30341	4.56804e-29	1.9024e-28
1552908_at	GCSAML	-0.129399	6.43066e-06	8.97575e-06
224859_at	CD276	-0.177874	1.28842e-11	2.26945e-11
1552917_at	IFNL1	0.0496473	0.00652646	0.00788862
1552919_at	C4orf36	0.0254369	0.172323	0.18878
222843_at	FIGNL1	0.527519	5.81446e-37	6.52588e-36
231986_at	RIMS1	-0.349799	1.45502e-25	4.76831e-25
232950_s_at	PITPNM2	-0.0718563	1.8545e-05	2.53511e-05
227357_at	TAB3	0.177518	6.17219e-14	1.1827e-13
1552930_at	MMEL1	0.05432	0.00235106	0.00290851
212522_at	PDE8A	0.33448	3.82828e-26	1.30804e-25
1558834_s_at	AKNAD1	-0.0396092	0.249004	0.268855
1552935_at	ZCCHC5	-0.0719916	5.072e-06	7.10953e-06
1552937_s_at	ATRIP	0.122234	3.62761e-10	6.01566e-10
205609_at	ANGPT1	-0.483059	1.01351e-21	2.7125e-21
1552940_at	TEDDM1	0.171591	3.44461e-12	6.1809e-12
1552942_at	LOC149373	0.0497682	0.0144604	0.0171253
241805_at	GABRG1	-0.021529	0.02405	0.0280758
1552946_at	ZNF114	-0.1808	1.22448e-14	2.41199e-14
1552954_at	C5orf17	0.0779117	8.39226e-06	1.16521e-05
213909_at	LRRC15	0.165012	0.00517709	0.00628732
1555962_at	B3GNT7	0.00043554	0.926101	0.932116
227594_at	ZMYM6	0.246228	3.39573e-16	7.12898e-16
1552972_at	LOC100507431	0.041187	0.00198152	0.00246155
230936_at	DNAJB13	0.107093	3.96869e-10	6.57248e-10
217931_at	CNPY3	-0.0159341	0.233427	0.252799
212416_at	SCAMP1	0.0622078	3.01611e-08	4.62606e-08
1552979_at	LINC00471	-0.0895665	1.30579e-08	2.03593e-08
1552980_at	HAS3	0.0708481	3.28133e-05	4.43147e-05
239983_at	SLC30A8	0.0274522	0.0633213	0.0718394
1552986_at	LOC142937	-0.164499	7.51588e-16	1.55499e-15
1552988_at	C11orf65	-0.0301263	0.0219981	0.0257587
1552999_a_at	WFDC10B	-0.452447	1.3758e-29	5.9655e-29
241694_at	PKHD1	-0.26806	9.83896e-20	2.4041e-19
205728_at	TENM1	-0.454057	4.07402e-24	1.22915e-23
213520_at	RECQL4	0.245526	5.06676e-19	1.1986e-18
1553020_at	SMCR5	-0.0676148	0.000489002	0.00062649
213154_s_at	BICD2	-0.0109114	0.693786	0.711851
213094_at	GPR126	-0.00574217	0.938139	0.943054
204067_at	SUOX	-0.426816	7.26847e-28	2.77926e-27
237690_at	GPR115	-0.28726	3.64972e-10	6.05171e-10
243541_at	IL31RA	-0.605474	9.56422e-31	4.58769e-30
242093_at	SYTL5	0.0218166	0.863238	0.872824
227785_at	SDCCAG8	-0.251038	1.8559e-11	3.24667e-11
1553036_at	GPR111	-0.000698818	0.978344	0.97956
210247_at	SYN2	-0.890909	5.60724e-37	6.3153e-36
230052_s_at	NFKBID	0.40416	2.1874e-27	8.11378e-27
230643_at	WNT9A	-0.208579	1.2898e-22	3.60835e-22
201080_at	PIP4K2B	-0.384515	3.11979e-34	2.19858e-33
238430_x_at	SLFN5	-0.00853016	0.775736	0.790199
1553057_at	SERPINB12	0.94386	1.38624e-27	5.20429e-27
1553059_at	PGLYRP3	0.760466	4.56434e-37	5.25829e-36
1553062_at	MOGAT1	-0.518997	5.9127e-22	1.59971e-21
1553063_at	GPR78	0.161763	3.97105e-16	8.31187e-16
1553067_a_at	GNRHR2	0.0568409	0.00400401	0.00489403
236534_at	BNIPL	-0.108229	1.01115e-07	1.51964e-07
1553077_at	SDR9C7	1.68348	1.09849e-39	3.63539e-38
1553078_at	OR5P3	0.0337502	0.0538661	0.0614018
1553080_at	CSN1S2AP	0.0568287	0.000421154	0.000541201
1553081_at	WFDC12	1.48841	3.08373e-34	2.17698e-33
1553084_at	STARD6	0.0337203	0.000401874	0.000516879
225606_at	BCL2L11	0.195909	6.3074e-14	1.20789e-13
1553099_at	TIGD1	-0.220456	1.48474e-05	2.04055e-05
1553101_a_at	ALKBH5	-0.0967551	9.79662e-05	0.00012943
212886_at	CCDC69	0.244212	6.35987e-10	1.04466e-09
1553103_at	NFX1	-0.242426	7.25256e-11	1.23876e-10
217901_at	DSG2	-0.905951	5.14718e-38	7.56907e-37
224876_at	C5orf24	-0.10506	2.41143e-09	3.87333e-09
226479_at	KBTBD6	-0.396887	4.19404e-24	1.26465e-23
204831_at	CDK8	0.204348	6.82841e-25	2.14739e-24
206482_at	PTK6	0.156511	1.04559e-08	1.63784e-08
202951_at	STK38	-0.201871	4.28963e-20	1.06609e-19
229253_at	THEM4	-0.0446307	0.470791	0.49409
243840_at	CLSPN	0.518152	3.09728e-33	1.91774e-32
1553126_a_at	SLC39A12	0.0324331	0.00887258	0.0106406
226832_at	RNF168	0.381869	6.72223e-37	7.41055e-36
213247_at	SVEP1	-0.713873	3.17699e-28	1.24795e-27
1553132_a_at	TC2N	1.23216	1.5739e-40	1.72543e-38
225919_s_at	C9orf72	0.190153	2.10475e-10	3.52512e-10
226493_at	KCTD18	0.0448811	0.0322851	0.0373164
218486_at	KLF11	-0.48687	1.22763e-34	9.17276e-34
203623_at	PLXNA3	-0.240986	4.86917e-18	1.10328e-17
218472_s_at	PELO	0.236071	1.01178e-20	2.5798e-20
228937_at	LACC1	0.0578414	0.00285252	0.00351188
1553145_at	TAPT1-AS1	-0.419716	7.00292e-29	2.8785e-28
1553147_at	RANBP3L	-0.0740022	1.82373e-09	2.94284e-09
227031_at	SNX13	-0.225124	1.79508e-16	3.81077e-16
227021_at	KDM1B	0.250915	4.47108e-21	1.16002e-20
1553153_at	ATP6V0D2	0.0743301	0.00122471	0.00153548
230860_at	CEP19	0.491894	2.00359e-33	1.27283e-32
1553159_at	DNAH11	-0.0227201	0.162143	0.178051
242640_at	C19orf55	0.0142681	0.509463	0.532423
238054_at	ADPRHL1	-0.130133	9.68406e-11	1.64396e-10
222715_s_at	SYNRG	0.553441	1.54764e-37	1.99866e-36
230157_at	CDH24	0.183143	5.66251e-18	1.27962e-17
227982_at	SEPSECS	-0.29448	6.71235e-19	1.57632e-18
1553172_at	ZNF777	0.0277222	0.395902	0.419428
1553174_at	JPH2	0.0853897	0.000215085	0.000280078
227088_at	PDE5A	-0.600921	4.09358e-30	1.85901e-29
235436_at	DDX31	-0.103466	0.000324885	0.000419867
1553185_at	RASEF	-0.462	5.54843e-30	2.49579e-29
228411_at	PARD3B	-0.583512	4.70567e-36	4.3612e-35
204455_at	DST	-0.301687	2.40409e-31	1.22191e-30
1553193_at	ZNF441	-0.330252	2.99244e-23	8.62312e-23
243357_at	NEGR1	-0.765338	4.87726e-36	4.50211e-35
231093_at	FCRL3	0.348985	7.03206e-26	2.35576e-25
229378_at	STOX1	0.0880367	8.77896e-05	0.000116252
1553205_at	C20orf166-AS1	-0.0107967	0.526621	0.549605
228843_at	ARL10	-0.0970548	0.00130408	0.00163335
221909_at	RNFT2	0.00658694	0.968292	0.970279
1553212_at	KRT78	0.903721	1.21929e-31	6.40314e-31
1553214_a_at	CCDC7	-0.421299	9.8848e-31	4.73443e-30
1553216_at	ZNF41	0.00734067	0.619938	0.640032
225050_at	ZNF512	-0.36137	2.0622e-25	6.67937e-25
226421_at	AMMECR1	1.05739	2.18819e-40	1.72543e-38
226431_at	FAM117B	-0.116721	0.000286973	0.000371767
1553221_at	ZNF583	-0.160972	6.74306e-16	1.39905e-15
1553222_at	OXER1	0.0717464	1.92993e-06	2.75433e-06
225831_at	LUZP1	0.183957	2.40949e-22	6.65188e-22
213659_at	ZNF75D	-0.0426194	0.0587507	0.0668138
238890_at	BRWD1	0.196772	6.85219e-17	1.48456e-16
1553228_at	CCDC89	-0.0580949	9.70284e-06	1.34417e-05
1553229_at	ZNF572	-0.127624	4.95033e-11	8.52581e-11
235349_at	RMDN2	0.478404	1.62496e-34	1.19314e-33
230040_at	ADAMTS18	0.0207117	0.812224	0.824554
1553238_a_at	HIPK4	-0.00651656	0.154878	0.170341
230519_at	FAM124A	-0.225439	5.73035e-20	1.41477e-19
219064_at	ITIH5	-0.434207	3.08585e-18	7.04557e-18
243597_at	FANCB	0.269259	6.36501e-23	1.80353e-22
242028_at	ZNF709	-0.279194	3.1378e-18	7.16114e-18
227783_at	CCDC57	-0.203847	1.60816e-20	4.06058e-20
1553249_at	SMC1B	0.0115061	0.374157	0.397383
1553252_a_at	BRWD3	-0.318763	3.88693e-19	9.24114e-19
1553254_at	MAGEE2	-0.0868641	1.62962e-11	2.85857e-11
1563673_a_at	ALS2CR11	-0.0970693	1.32321e-10	2.23615e-10
1553263_at	USH1G	0.0769002	3.32108e-06	4.69237e-06
230949_at	SLC23A3	0.0720129	0.0691899	0.078277
227119_at	CNOT6L	-0.470391	3.45392e-35	2.79592e-34
1553269_at	ZNF718	-0.024041	0.379266	0.402491
224872_at	DIP2B	-0.0281668	0.205389	0.223545
213119_at	SLC36A1	0.440917	7.95069e-36	7.09138e-35
226263_at	SNRNP48	-0.0741799	3.67126e-07	5.40412e-07
227072_at	RTTN	0.0203001	0.351697	0.374738
228434_at	BTNL9	-0.970676	1.45411e-36	1.4975e-35
229362_at	PUS10	0.71303	3.60377e-39	8.57932e-38
235230_at	PLCXD2	0.806188	3.97705e-38	6.12208e-37
238037_at	LMLN	-0.199669	4.97955e-16	1.03864e-15
1553285_s_at	RAD9B	0.0586283	0.000439583	0.000564388
1553286_at	ZNF555	0.0557903	0.0168586	0.0198792
1553288_a_at	NYAP1	-0.193713	4.05338e-14	7.82282e-14
1553292_s_at	SGK494	-0.196771	5.02366e-11	8.64747e-11
1553605_a_at	ABCA13	-0.229873	3.72266e-11	6.43273e-11
1553297_a_at	CSF3R	0.207618	1.45111e-14	2.85039e-14
1553298_at	C17orf77	-0.0145545	0.000843481	0.00106631
1553299_at	DUSP5P1	-0.23415	2.95701e-25	9.50121e-25
216349_at	DGKH	0.209071	4.94337e-23	1.4064e-22
238867_at	TMEM182	0.0600108	0.00725148	0.00874267
230281_at	C16orf46	-0.22166	4.71689e-22	1.28394e-21
224171_at	LSM14B	-0.0577364	0.00496873	0.00604066
213373_s_at	CASP8	0.520152	4.16915e-36	3.89531e-35
235703_at	PLB1	0.112845	9.15279e-11	1.55574e-10
1553311_at	C20orf197	-0.182975	5.72838e-16	1.19128e-15
213164_at	SLC5A3	-0.303617	4.03015e-17	8.8085e-17
1553315_at	SLFNL1	0.117512	8.89219e-09	1.39725e-08
244434_at	GPR82	0.00624431	0.580452	0.601694
1553319_at	OXGR1	-0.573142	1.96832e-31	1.0103e-30
1553321_a_at	SULT1C4	-0.0332641	0.00955944	0.0114405
224955_at	TEAD1	-0.327796	1.63482e-21	4.33149e-21
1561405_s_at	CATSPER2	-0.0681621	0.164429	0.180463
227341_at	BEND7	-0.354195	5.59469e-22	1.51673e-21
205857_at	SLC18A2	-0.817229	2.23018e-37	2.76491e-36
1553333_at	MAB21L3	0.182628	4.99308e-07	7.31179e-07
1553335_x_at	LOC285696	-0.0464858	3.40571e-05	4.59636e-05
228961_at	MIER3	0.0313982	0.0186768	0.0219638
244103_at	SDE2	0.0260832	0.133829	0.14812
1553341_at	UROC1	0.0740364	7.43036e-09	1.17097e-08
234734_s_at	TNRC6A	-0.314018	1.96222e-29	8.39306e-29
1553347_s_at	KCNA6	-0.150151	1.77601e-12	3.22305e-12
231090_s_at	ARID2	0.0122482	0.728331	0.744688
1555299_s_at	ERVW-1	-0.120829	5.53775e-14	1.06328e-13
1553354_a_at	FLJ31958	-0.171904	1.37469e-21	3.65608e-21
1553357_at	LINC00889	-0.145577	9.91833e-19	2.3137e-18
227500_at	FBXL18	0.147715	5.37969e-14	1.0333e-13
1553364_at	PNPLA1	0.258646	5.87862e-12	1.04703e-11
1553367_a_at	COX6B2	-0.154882	1.76e-10	2.95786e-10
230983_at	FAM129C	0.325147	2.30987e-21	6.06817e-21
235248_at	BTBD9	0.273202	5.80476e-22	1.57183e-21
1564310_a_at	PARP15	0.206383	1.31333e-21	3.49866e-21
230047_at	ARHGAP42	-0.155119	9.9469e-10	1.62245e-09
225316_at	MFSD2A	-0.472408	6.3633e-29	2.62429e-28
212672_at	ATM	-0.207052	9.72701e-13	1.78351e-12
235410_at	NPHP3	-0.644372	2.07049e-29	8.84678e-29
229252_at	ATG9B	0.324115	3.78832e-19	9.01732e-19
1553391_at	CXorf58	-0.0106288	0.0356312	0.041066
1553392_at	EFCAB3	-0.056014	0.000438019	0.00056247
214451_at	TFAP2B	-0.794107	1.80781e-38	3.10444e-37
1553399_a_at	CRHR1-IT1	0.0148116	0.222835	0.241782
1553401_at	MRGPRX1	0.0400397	0.00327567	0.00402086
235754_at	HFE	-0.0546547	0.0339229	0.0391672
1553405_a_at	CSMD1	-0.0704604	1.12183e-05	1.54932e-05
1553407_at	MACF1	-0.106412	1.01684e-08	1.59374e-08
243672_at	SALL3	-0.0572488	3.30859e-05	4.46717e-05
1553413_at	FLJ13744	0.0692389	0.000207977	0.000270975
1553417_at	C11orf44	0.0511269	0.00360065	0.00441339
1558217_at	SLFN13	0.18351	1.05847e-13	2.01125e-13
1553426_at	C5orf64	0.041384	0.00479621	0.00583665
229004_at	ADAMTS15	-0.345251	1.41042e-09	2.28574e-09
1559672_a_at	CCDC171	-0.0695773	0.00723097	0.00872056
1553434_at	CYP4Z2P	1.74674	7.07848e-35	5.43257e-34
1553435_at	C18orf15	-0.159776	3.35328e-12	6.02036e-12
1556012_at	KLHDC7A	-0.0162136	0.766326	0.781058
1560751_at	AQP4-AS1	0.0143489	0.585648	0.606612
232388_at	CNTNAP4	0.00847139	0.59152	0.61234
1553447_at	AGBL1	-0.0017176	0.55734	0.579227
1564334_at	LINC00304	-0.119356	1.43457e-10	2.42104e-10
1553452_at	MYO1H	0.42994	3.06856e-31	1.5484e-30
1553453_at	ASB14	0.0280976	0.456933	0.480704
1553454_at	RPTN	0.621062	1.62127e-14	3.17846e-14
213381_at	VSTM4	-0.235739	3.19061e-18	7.2796e-18
232398_at	CCDC150	0.280328	7.04249e-22	1.90124e-21
1553465_a_at	CES5A	0.0473279	0.000148175	0.000194521
1553466_at	CHDC2	-0.00505361	0.965274	0.967675
214229_at	DNAH17	-0.108781	7.92395e-06	1.10133e-05
1553471_at	SLC35G3	0.0515365	0.000433358	0.000556573
1553472_at	FLJ32955	-0.0217353	0.0649545	0.0736508
1553479_at	TMEM145	0.0515809	0.00112706	0.00141548
1553485_at	CCDC140	0.00997183	0.418393	0.442064
230551_at	KSR2	-0.164202	3.30517e-14	6.40412e-14
214401_at	PAX1	-0.0278567	0.276413	0.297313
1553499_s_at	SERPINA9	0.267775	2.48047e-16	5.23885e-16
1564307_a_at	A2ML1	1.97066	1.28464e-40	1.72543e-38
1553506_at	CPO	-0.06471	1.52791e-05	2.09791e-05
1553508_at	MDS2	0.0524232	6.54082e-07	9.5315e-07
213179_at	RQCD1	0.288535	4.33492e-29	1.80672e-28
230025_at	GJD3	0.263985	2.17154e-18	4.98344e-18
1553512_at	HOXC12	-0.129559	8.54206e-11	1.45439e-10
220528_at	VNN3	3.39893	1.26843e-40	1.72543e-38
226845_s_at	MYEOV2	0.312138	3.67661e-32	2.03769e-31
210053_at	TAF5	0.172166	3.15637e-12	5.67569e-12
1553678_a_at	ITGB1	-0.345061	1.07033e-18	2.49249e-18
240449_at	ZNF341	0.188038	6.49017e-09	1.02581e-08
229139_at	JPH1	0.114476	0.000178975	0.000233982
1553534_at	NLRP10	0.562508	5.66251e-18	1.27962e-17
212127_at	RANGAP1	0.362314	1.51583e-29	6.54448e-29
203640_at	MBNL2	-0.189349	4.0124e-21	1.04387e-20
237507_at	KRT73	-0.61738	7.56279e-18	1.69905e-17
1553538_s_at	COX1	-0.110035	3.90277e-22	1.06594e-21
231583_at	KRT74	-0.372028	0.000209537	0.000272986
1560062_at	SLC29A2	0.00217167	0.984898	0.985693
229082_at	CCDC125	0.0607385	0.000439583	0.000564388
235583_at	ILDR1	-0.388891	8.59331e-27	3.07228e-26
220883_at	PRO2012	-0.00450096	0.123592	0.137167
1553551_s_at	ND2	-0.141735	6.88643e-33	4.11678e-32
1553555_at	TAS2R38	0.0974202	7.94886e-09	1.25146e-08
240770_at	TMEM171	1.26147	3.26169e-39	7.9529e-38
1553561_at	TAS2R50	0.00979936	0.911077	0.917796
207979_s_at	CD8B	0.0950674	0.000276638	0.000358752
235278_at	MACROD2	-1.52433	5.23118e-40	2.38841e-38
209094_at	DDAH1	-1.01909	1.24529e-39	3.99014e-38
1553567_s_at	ATP6	-0.0931957	6.33718e-16	1.31636e-15
1553569_at	COX2	-0.0441379	2.26449e-18	5.19306e-18
226632_at	CYGB	-0.342406	1.42308e-23	4.16786e-23
1553574_at	IFNE	0.406417	3.97781e-32	2.19782e-31
1553575_at	ND6	-0.138172	6.03832e-11	1.03487e-10
1553581_s_at	SREK1IP1	0.261775	3.42214e-24	1.03674e-23
229476_s_at	THRSP	-2.60238	9.05492e-34	6.00816e-33
219652_s_at	CXorf36	-0.0157806	0.577215	0.598532
225844_at	POLE4	0.519214	5.90429e-34	4.00166e-33
219630_at	PDZK1IP1	2.02402	1.65581e-40	1.72543e-38
1553594_a_at	INSL3	0.0899412	2.03199e-06	2.89589e-06
1553599_a_at	SYCP3	-0.501673	1.43845e-37	1.86813e-36
1553602_at	MUCL1	-0.506489	5.33969e-26	1.81026e-25
222700_at	ATL2	-0.00343766	0.295642	0.317214
1553608_a_at	LINC00189	0.236253	7.84524e-23	2.21168e-22
1553611_s_at	KLHL35	-0.0475819	0.0217798	0.0255142
1553612_at	ZNF354B	-0.07506	0.154056	0.169506
213260_at	FOXC1	-1.06531	1.32585e-39	4.16546e-38
1553614_a_at	FLJ25694	-0.241103	1.07799e-23	3.18031e-23
1566851_at	TRIM42	0.120159	1.45982e-09	2.36462e-09
225086_at	FAM98B	-0.0103173	0.944164	0.948519
231651_at	EFCAB13	0.0100011	0.33341	0.355983
1553633_s_at	SLC9B1	-0.259683	1.30192e-22	3.64037e-22
1553634_a_at	WEE2-AS1	-0.179608	8.0658e-15	1.60055e-14
1553635_s_at	TCTEX1D1	-0.0512698	0.00202621	0.00251552
1553637_s_at	TMCO5A	0.00306631	0.983388	0.984304
232181_at	PPARGC1B	0.885098	6.0779e-39	1.29061e-37
243260_x_at	XKR6	-0.0811035	5.16676e-05	6.92094e-05
1553644_at	SYNE3	-0.101262	4.45803e-10	7.36622e-10
1553645_at	CCDC141	-0.0718708	5.29354e-05	7.08722e-05
1553646_at	HDX	-0.010669	0.0824349	0.0927277
1553647_at	CDYL2	0.123591	1.93079e-10	3.24017e-10
229442_at	C18orf54	0.150165	4.14569e-10	6.86209e-10
1553654_at	SYT14	0.12408	2.87187e-18	6.56445e-18
238864_at	VWA3A	0.173013	1.76e-10	2.95786e-10
1553658_at	LINC00896	0.0210643	0.17683	0.193468
226287_at	CCDC34	0.167387	4.77816e-09	7.58417e-09
235347_at	LRCH3	-0.498993	1.95519e-32	1.1131e-31
225169_at	INTS4	0.0137671	0.173816	0.190364
222433_at	ENAH	0.631789	2.9645e-40	1.84218e-38
225649_s_at	STK35	-0.0760018	1.00049e-05	1.38507e-05
1553674_at	LRRIQ3	0.0136035	0.935128	0.940321
225596_at	KLC4	-0.174328	4.24736e-10	7.02531e-10
228619_x_at	TIPRL	-0.171646	5.49992e-21	1.41964e-20
224881_at	VKORC1L1	-0.717322	3.01287e-34	2.13069e-33
214617_at	PRF1	0.611291	1.99344e-30	9.29639e-30
213145_at	FBXL14	0.0616161	2.21029e-06	3.14555e-06
1560910_at	PPIL6	-0.271543	1.25479e-24	3.88839e-24
224754_at	SP1	-0.348839	2.08111e-13	3.91516e-13
226406_at	C18orf25	0.0193333	0.234543	0.253888
1553689_s_at	METTL6	0.691233	1.13575e-35	9.89987e-35
1553690_at	SGOL1	0.611893	1.74563e-33	1.116e-32
226233_at	B3GALNT2	0.095818	1.16093e-10	1.96458e-10
213626_at	CBR4	-0.244248	2.95573e-22	8.11679e-22
213070_at	PIK3C2A	0.0392844	0.0566316	0.0644721
219680_at	NLRX1	1.07304	2.57952e-40	1.76905e-38
1553696_s_at	ZNF569	-0.250562	2.08477e-23	6.05518e-23
225904_at	CCSAP	-0.525603	4.83007e-31	2.39085e-30
227098_at	DUSP18	0.305753	7.07626e-26	2.36909e-25
227080_at	ZNF697	-0.0857319	0.00440145	0.00536476
1553703_at	ZNF791	-0.303135	6.14172e-23	1.74271e-22
242488_at	CHRM3	-0.885363	1.16145e-32	6.78474e-32
1553706_at	HTRA4	0	0.352827	0.375868
1553709_a_at	PRPF38A	0.219397	1.64583e-18	3.79538e-18
1553711_a_at	FAM218A	-0.216851	7.73596e-21	1.98157e-20
1553713_a_at	RHEBL1	-0.258302	3.83121e-22	1.04657e-21
1553715_s_at	FAM195A	0.104579	1.37267e-07	2.05092e-07
1553718_at	ZNF548	-0.255897	2.18902e-25	7.07589e-25
1553722_s_at	RNF152	0.0974082	1.2914e-08	2.01448e-08
222580_at	ZNF644	-0.00661634	0.958485	0.961707
232038_at	TBC1D32	-0.22028	1.49452e-09	2.4196e-09
229909_at	B4GALNT3	0.0850291	0.000393444	0.000506238
1563919_a_at	CEP89	0.186892	2.11886e-16	4.48512e-16
1553734_at	AK7	-0.678737	6.7314e-33	4.03308e-32
213065_at	ZFC3H1	-0.11022	5.42414e-06	7.59126e-06
231779_at	IRAK2	1.45869	1.35158e-40	1.72543e-38
1553741_at	LINC00337	0.11007	5.5643e-07	8.12907e-07
1553746_a_at	OTOGL	-0.14323	3.03093e-19	7.24663e-19
226753_at	FAM76B	-0.310484	1.68465e-26	5.90377e-26
221185_s_at	IQCG	0.0249937	0.348281	0.371222
219673_at	MCM9	0.440295	6.74159e-32	3.64367e-31
216555_at	PRR14L	-0.129858	4.41164e-09	7.01553e-09
225806_at	AJUBA	-0.0993114	7.83074e-05	0.000103883
226609_at	DCBLD1	0.210394	5.91795e-10	9.7346e-10
1553770_a_at	SLAMF9	0.0718619	3.86927e-05	5.21326e-05
238121_at	GK5	-0.219798	2.09762e-09	3.37635e-09
1553775_at	FLJ31715	0.136735	3.2711e-10	5.43173e-10
242392_at	UBE2U	0.00375475	0.628156	0.64806
1553780_at	LINC00638	-0.0086594	0.368586	0.391854
228280_at	ZC3HAV1L	-0.164642	5.15313e-10	8.49212e-10
1553785_at	RASGEF1B	0.317739	5.9127e-22	1.59971e-21
1553787_at	C11orf45	-0.213689	1.59301e-08	2.47584e-08
1553789_a_at	C21orf58	-0.100884	2.7495e-06	3.89434e-06
212779_at	KIAA1109	-0.319513	5.78744e-26	1.95506e-25
1553794_at	STOML3	-0.0158841	0.0983335	0.109944
1556770_a_at	FBXL13	-0.531851	1.72569e-33	1.10457e-32
1553799_at	FAM227B	-0.0212158	0.410814	0.434398
227158_at	DTD2	0.226129	5.39373e-26	1.82743e-25
1553805_at	C3orf49	-0.000188758	0.804891	0.817624
1553809_a_at	TMEM252	-0.0572029	0.00130839	0.00163836
231855_at	KIAA1524	0.415094	3.36545e-30	1.53701e-29
1553815_a_at	TCEANC	-0.202949	1.49207e-15	3.04709e-15
211034_s_at	HECTD4	-0.272629	4.60199e-20	1.14143e-19
1553823_a_at	RTP1	-0.0129369	0.438257	0.46184
1553831_at	APOBEC3D	0.054099	0.00213863	0.00265121
1553835_a_at	COL6A5	0.334677	6.11525e-11	1.04784e-10
1555943_at	PGAM5	0.533314	3.97859e-35	3.1902e-34
226139_at	CCDC149	-0.338452	5.78168e-29	2.38809e-28
1553849_at	CCDC26	0.0628947	1.81545e-05	2.48321e-05
213243_at	VPS13B	-0.266273	1.42955e-22	3.99239e-22
1553856_s_at	P2RY10	0.315382	4.13045e-23	1.18242e-22
1553857_at	IGSF22	0.393917	6.47664e-24	1.93519e-23
1553858_at	ZBTB3	-0.26226	2.12855e-21	5.59639e-21
214601_at	TPH1	-0.250016	6.79627e-24	2.02843e-23
1559413_at	TCP11L2	-0.390928	5.80476e-22	1.57183e-21
229597_s_at	WDFY4	0.558119	3.37342e-35	2.73901e-34
225123_at	SESN3	-0.233023	9.50708e-19	2.21937e-18
226657_at	C17orf103	-0.17871	3.96563e-12	7.0992e-12
236782_at	SAMD3	0.315901	2.38719e-22	6.59145e-22
1553881_at	MGC16142	0.00891986	0.495566	0.518538
1553890_s_at	NTN5	-0.19767	5.07479e-13	9.40876e-13
1553894_at	CCDC122	-0.371644	3.81332e-29	1.598e-28
1553901_x_at	ZNF486	-0.167151	5.29361e-22	1.43728e-21
1565752_at	FGD2	0.146028	1.1323e-10	1.91694e-10
1553907_a_at	EXD1	0.100881	1.87529e-12	3.40016e-12
203482_at	FAM178A	-0.2945	4.25209e-20	1.05709e-19
1553910_at	NBPF4	-0.0156439	0.658496	0.677626
213111_at	PIKFYVE	-0.133778	1.85596e-09	2.99364e-09
233504_at	C9orf84	1.26405	2.73894e-39	6.9299e-38
1553924_at	FMO9P	0.118135	3.22147e-13	6.02395e-13
226502_at	ELMOD2	-0.1368	2.21327e-08	3.41678e-08
1553929_at	ACER1	0.0454704	0.0401632	0.0461376
1553931_at	OSTCP1	0.0883344	1.68544e-10	2.8367e-10
229866_at	STK32A	-0.676916	3.62838e-34	2.53154e-33
227423_at	LRRC28	0.237867	6.66658e-24	1.99083e-23
1553946_at	DCD	-0.810378	8.6412e-36	7.68175e-35
227696_at	EXOSC6	-0.197029	1.66635e-20	4.20356e-20
1553954_at	ALG14	0.490073	5.57171e-32	3.04095e-31
1553955_at	PPP1R21	-0.0890422	8.10104e-06	1.12526e-05
1553956_at	TMEM237	-0.000401756	0.332937	0.355502
1553957_at	ZNF564	-0.285883	6.60335e-22	1.78418e-21
225733_at	B3GALT6	-0.0784021	2.19701e-05	2.99165e-05
1553961_s_at	SNX21	-0.285782	5.83162e-20	1.43889e-19
212099_at	RHOB	-0.714558	2.10662e-40	1.72543e-38
205910_s_at	CEL	-0.14119	2.18976e-06	3.1166e-06
1553971_a_at	GATS	-0.381391	1.41533e-27	5.31104e-27
1553972_a_at	CBS	-0.285432	7.9329e-30	3.51732e-29
1553973_a_at	SPINK6	-0.0243926	0.824728	0.836352
1553974_at	C22orf39	-0.538292	1.58314e-35	1.35074e-34
226009_at	DPCD	0.291046	1.59964e-29	6.89341e-29
220432_s_at	CYP39A1	-0.835119	2.27314e-33	1.43334e-32
1553978_at	MEF2BNB	0.170363	2.09183e-10	3.50494e-10
230266_at	RAB7B	-0.014672	0.688204	0.706483
1553984_s_at	DTYMK	0.525081	2.31307e-37	2.84578e-36
219817_at	MAPKAPK5-AS1	-0.344644	7.3073e-29	2.9975e-28
1553990_at	BRICD5	-0.0041308	0.72407	0.74066
226485_at	VSIG10	-0.656057	8.84921e-36	7.84935e-35
1553992_s_at	NBR2	-0.300849	5.21826e-31	2.5751e-30
215897_at	MED25	-0.00111415	0.717694	0.734511
203939_at	NT5E	-0.325528	3.60401e-13	6.72601e-13
214993_at	ASPHD1	0.236592	1.61964e-16	3.45104e-16
213009_s_at	TRIM37	0.146509	4.74867e-18	1.07658e-17
1554003_at	ARHGEF28	-0.875807	5.66278e-35	4.44555e-34
203713_s_at	LLGL2	-0.0568629	0.00531516	0.00645404
1554008_at	OSMR	0.308568	5.05029e-17	1.0992e-16
202607_at	NDST1	0.196849	3.12632e-20	7.80828e-20
228999_at	CHD2	-0.503687	1.4121e-25	4.63047e-25
218060_s_at	USB1	0.327418	2.68208e-34	1.91185e-33
201141_at	GPNMB	-0.282553	4.37163e-35	3.488e-34
1554019_s_at	CEP57L1	-0.0423561	0.000843481	0.00106631
204741_at	BICD1	-0.0421687	0.00180005	0.00224061
226015_at	ZNF12	-0.183143	2.77102e-11	4.80945e-11
201976_s_at	MYO10	0.0155829	0.307601	0.329496
203908_at	SLC4A4	-0.238559	2.81025e-20	7.03633e-20
203049_s_at	TTC37	-0.211948	3.61567e-18	8.23077e-18
225163_at	FRMD4A	-0.688951	2.6173e-38	4.24377e-37
205340_at	ZBTB24	-0.115275	0.000480421	0.000615741
226750_at	LARP1B	-0.0870123	0.00173184	0.0021582
218298_s_at	C14orf159	-0.170599	5.84544e-15	1.16598e-14
1555741_at	MRAP	0.0676977	2.37006e-05	3.22212e-05
212534_at	ZNF24	-0.239653	5.39052e-25	1.70518e-24
1554047_at	TXNDC9	0.372488	2.86175e-27	1.05159e-26
202250_s_at	DCAF8	-0.35893	3.329e-30	1.52165e-29
200860_s_at	CNOT1	0.252079	6.09473e-32	3.30848e-31
202277_at	SPTLC1	0.10417	4.92983e-17	1.07385e-16
1554057_at	ASH1L-AS1	0.146506	4.54883e-06	6.38508e-06
1554059_at	SETMAR	-0.0686478	3.93334e-06	5.53704e-06
1554062_at	XG	-0.548639	8.30886e-22	2.23376e-21
1554063_at	ZHX1-C8ORF76	0.0728629	4.1483e-05	5.57989e-05
52975_at	MVB12B	-0.16651	2.67422e-06	3.78938e-06
1554067_at	C12orf66	-0.421624	2.08501e-28	8.29731e-28
238497_at	TMEM136	-0.265196	1.71546e-24	5.26831e-24
219462_at	TMEM53	0.223448	4.37829e-18	9.93733e-18
1554078_s_at	DNAJA3	0.182734	1.65974e-18	3.82636e-18
1554079_at	GALNT18	0.379641	1.7063e-29	7.33149e-29
218754_at	NOL9	0.048211	0.00618009	0.00747893
1554085_at	DDX51	0.119441	2.63733e-06	3.73973e-06
203690_at	TUBGCP3	-0.153771	3.1378e-18	7.16114e-18
213203_at	SNAPC5	0.0960377	2.23131e-07	3.30654e-07
226594_at	ENTPD5	0.0955662	2.16438e-07	3.20944e-07
226732_at	RBM33	0.268722	7.57431e-16	1.56667e-15
1554097_a_at	MIR31HG	0.518066	1.07841e-31	5.70421e-31
1555883_s_at	SPIN3	-0.110201	2.5241e-05	3.42807e-05
225666_at	TMTC4	-0.187617	2.11076e-13	3.96955e-13
227880_s_at	TMEM185A	0.379021	8.44898e-34	5.64094e-33
1554106_at	NBEAL1	-0.460258	6.66231e-26	2.23701e-25
218451_at	CDCP1	0.392397	2.89012e-28	1.13888e-27
204062_s_at	ULK2	-0.0303895	0.42395	0.447525
228175_at	SLC4A8	0.268032	1.08838e-23	3.20978e-23
226080_at	SSH2	-0.0597045	0.00374594	0.00458485
1554115_at	C5orf58	0.161862	5.04009e-14	9.68882e-14
229138_at	PARP11	0.136111	6.91621e-10	1.13385e-09
217869_at	HSD17B12	0.0750411	2.42801e-08	3.73649e-08
207703_at	NLGN4Y	0.0786103	1.07672e-07	1.61578e-07
225782_at	MSRB3	-0.81872	4.02883e-36	3.77296e-35
1554128_at	ADIG	0.0160359	0.174116	0.190653
209379_s_at	CCSER2	-0.267701	1.06234e-24	3.31047e-24
241996_at	RUFY2	-0.168501	4.72159e-14	9.08197e-14
229816_at	WDR78	-0.354752	7.38993e-32	3.97807e-31
1554143_a_at	SUGT1P3	-0.188604	1.59419e-16	3.39772e-16
236222_at	MAATS1	-0.34908	1.48353e-29	6.41194e-29
203164_at	SLC33A1	0.114034	3.15364e-10	5.24046e-10
1554149_at	CLDND1	0.0177738	0.492603	0.515505
201282_at	OGDH	0.129417	1.91091e-09	3.08105e-09
203278_s_at	PHF21A	-0.266583	2.58093e-27	9.51656e-27
1554154_at	GDAP2	-0.152906	6.25924e-07	9.12943e-07
1557347_at	MCPH1	-0.0417875	0.0611967	0.0695219
215276_at	WFDC8	0	0.957084	0.96054
202136_at	ZMYND11	-0.280102	3.329e-30	1.52165e-29
1554160_a_at	ZNF446	-0.0560263	3.87489e-06	5.45715e-06
229404_at	TWIST2	-0.190825	1.11899e-06	1.61154e-06
203206_at	FAM53B	0.0255118	0.278926	0.299897
217819_at	GOLGA7	-0.109002	9.67024e-09	1.51684e-08
223082_at	SH3KBP1	-0.19329	4.4268e-06	6.21596e-06
207559_s_at	ZMYM3	-0.14268	6.63235e-10	1.08809e-09
1554176_a_at	C3orf33	-0.087873	1.45268e-07	2.16766e-07
213995_at	ATP5S	0.161009	7.14325e-09	1.1266e-08
229460_at	FAM126B	0.0582214	0.000280729	0.000363795
226305_at	LYNX1	0.0444666	0.0550543	0.0627207
1554181_at	SNX32	-0.0615896	0.000149761	0.000196571
1554185_at	LOC554206	-0.145744	1.35045e-15	2.76208e-15
219857_at	PLEKHS1	0.0303958	0.121529	0.134989
222805_at	MANEA	-0.0586766	0.00977186	0.0116861
1554195_a_at	C5orf46	-1.74195	4.22907e-38	6.44234e-37
204019_s_at	SH3YL1	-0.373807	3.62069e-35	2.92358e-34
211600_at	PTPRO	-0.199908	2.42313e-32	1.36695e-31
230454_at	ICA1L	-0.416297	8.95213e-27	3.19702e-26
222744_s_at	TMLHE	-0.0932286	6.32078e-07	9.21669e-07
230011_at	MEI1	0.17721	2.38014e-13	4.4673e-13
216620_s_at	ARHGEF10	-0.770839	8.4386e-40	3.11224e-38
226031_at	CCDC132	-0.0552791	0.0263299	0.0306375
1554222_at	MGC45922	0.0365547	0.312563	0.334567
235556_at	CREBRF	-0.698698	4.64982e-36	4.3144e-35
1554233_at	C1QTNF9	-0.131488	8.91001e-16	1.83612e-15
1554234_at	KATNAL2	0.0658275	0.000578969	0.000738464
1554239_s_at	ZADH2	0.0338726	0.0207163	0.0243002
213475_s_at	ITGAL	0.573766	1.03289e-30	4.93686e-30
1554241_at	COCH	0.309269	1.42549e-28	5.72933e-28
1554246_at	C1orf210	0.262511	2.23357e-13	4.19856e-13
213775_x_at	ZNF638	-0.186333	7.18493e-19	1.68534e-18
1554250_s_at	TRIM73	-0.710581	2.88201e-36	2.79478e-35
229204_at	HP1BP3	-0.088962	2.23828e-10	3.74526e-10
1554253_a_at	CERS3	1.37552	4.91171e-40	2.33516e-38
39650_s_at	PCNXL2	-0.174434	3.22161e-15	6.4879e-15
226043_at	GPSM1	0.398788	7.52279e-27	2.69973e-26
212548_s_at	FRYL	-0.238118	1.82228e-22	5.06548e-22
229310_at	KLHL29	-0.430973	3.83121e-22	1.04657e-21
218252_at	CKAP2	0.581844	4.50939e-37	5.20242e-36
1563668_at	MORN1	0.22576	7.37783e-18	1.65842e-17
1554271_a_at	CENPL	0.494984	6.23293e-32	3.38009e-31
219759_at	ERAP2	0.254491	2.57759e-10	4.30096e-10
221752_at	SSH1	0.133894	3.00527e-07	4.43797e-07
209128_s_at	SART3	0.00450914	0.341994	0.36481
231971_at	FANCM	-0.0443024	0.0105202	0.0125567
205238_at	TRMT2B	0.0226408	0.408663	0.432379
1554280_a_at	C9orf43	0.0304495	0.00352403	0.0043221
1554283_at	CCRN4L	1.20771	4.91171e-40	2.33516e-38
235458_at	HAVCR2	0.412818	9.08043e-25	2.83843e-24
1554287_at	TRIM4	-0.0712262	0.00388182	0.00474864
226155_at	FAM160B1	-0.260234	1.45502e-25	4.76831e-25
206183_s_at	HERC3	0.0287132	0.37978	0.402983
213118_at	UHRF1BP1L	0.11841	4.48507e-10	7.40786e-10
226964_at	TTBK2	-0.44452	1.74164e-31	8.98526e-31
1554300_a_at	SVOPL	-0.222382	1.52618e-22	4.25783e-22
240366_at	LHFPL3-AS1	0.316254	2.77763e-17	6.11489e-17
228772_at	HNMT	-0.312518	1.12621e-20	2.86432e-20
203723_at	ITPKB	-0.472899	2.0964e-38	3.51589e-37
207014_at	GABRA2	-0.117388	3.0602e-18	6.98997e-18
201936_s_at	EIF4G3	0.0305816	0.0136464	0.0161898
1554311_a_at	SUPT6H	0.162748	8.47464e-14	1.61678e-13
226104_at	RNF170	-0.218263	3.9285e-20	9.78151e-20
230699_at	PGLS	0.132481	1.96257e-08	3.03821e-08
1554318_at	LOC541473	-0.0961249	7.00325e-07	1.01952e-06
204633_s_at	RPS6KA5	0.0218177	0.0690452	0.0781242
218455_at	NFS1	-0.060191	0.000478722	0.000613612
204225_at	HDAC4	-0.00743633	0.968292	0.970279
203763_at	DYNC2LI1	-0.375949	3.80084e-21	9.8979e-21
213160_at	DOCK2	0.384372	5.88292e-20	1.4511e-19
221732_at	CANT1	0.187851	9.57525e-15	1.89425e-14
237706_at	STXBP4	0.0635546	8.54062e-05	0.00011317
1554331_a_at	LRRC18	-0.0775546	7.51392e-06	1.04533e-05
1554332_a_at	LOC100127888	-0.224112	1.67372e-15	3.41071e-15
225061_at	DNAJA4	-0.37726	2.60143e-28	1.02763e-27
219183_s_at	CYTH4	0.189393	2.19653e-11	3.83091e-11
204511_at	FARP2	-0.0573502	0.00110104	0.00138312
223450_s_at	COG3	0.201055	4.4573e-19	1.05649e-18
1558368_s_at	DRAXIN	0.0372683	0.0139376	0.0165231
228736_at	HELQ	-0.0441228	0.160726	0.176555
220059_at	STAP1	0.0517108	2.73291e-05	3.70542e-05
219467_at	GIN1	0.164631	1.64026e-11	2.87693e-11
204000_at	GNB5	0.378507	1.05199e-33	6.91472e-33
235006_at	CDKN2AIPNL	-0.0608739	0.00510178	0.00619821
227678_at	XRCC6BP1	-0.270665	1.55918e-13	2.94807e-13
1554352_s_at	DENND4A	0.149147	5.11025e-13	9.46797e-13
224391_s_at	SIAE	0.1061	1.84515e-09	2.97652e-09
211767_at	GINS4	0.387179	1.12214e-25	3.70834e-25
203620_s_at	FCHSD2	-0.14759	3.07146e-06	4.34425e-06
201877_s_at	PPP2R5C	-0.306722	3.46042e-26	1.18612e-25
1554367_at	CALHM1	0.000577541	0.813692	0.825784
244444_at	PKD1L2	-0.201601	6.51732e-06	9.09198e-06
206340_at	NR1H4	0.0191379	0.0194016	0.0227912
219654_at	PTPLA	0.372788	7.23942e-22	1.95211e-21
219542_at	NEK11	-0.262521	1.95347e-19	4.70615e-19
1554382_at	LINC00656	0.0384656	0.0382867	0.0440353
202369_s_at	TRAM2	-0.255674	6.92774e-14	1.3248e-13
209791_at	PADI2	-0.828586	3.55306e-33	2.18734e-32
223026_s_at	VPS29	0.306933	1.8492e-36	1.86272e-35
200728_at	ACTR2	0.108698	1.06169e-09	1.72945e-09
228000_at	ADC	-0.0789356	1.31782e-06	1.89299e-06
206089_at	NELL1	-0.357121	1.69125e-22	4.70937e-22
220775_s_at	UEVLD	0.509541	8.64556e-33	5.11341e-32
1554398_at	LYG2	-0.195684	1.15159e-06	1.65761e-06
1557945_at	TCTE3	-0.109548	0.000708196	0.000898811
221698_s_at	CLEC7A	1.65671	1.26843e-40	1.72543e-38
1554408_a_at	TK1	1.04295	1.06009e-37	1.42617e-36
201533_at	CTNNB1	-0.129091	1.00672e-13	1.91471e-13
1554414_a_at	OSGIN2	-0.220418	3.03144e-12	5.45288e-12
213654_at	TAF5L	0.0745503	9.69868e-08	1.45897e-07
218389_s_at	APH1A	-0.120317	1.08751e-07	1.63137e-07
233937_at	GGNBP2	-0.110853	2.27238e-05	3.09245e-05
202672_s_at	ATF3	-0.262549	5.39981e-06	7.55852e-06
201178_at	FBXO7	-0.301068	4.40144e-37	5.09247e-36
221007_s_at	FIP1L1	-0.0850175	3.22388e-07	4.75643e-07
226288_s_at	NLGN2	-0.123137	4.61112e-07	6.76474e-07
33768_at	DMWD	-0.0828192	2.11934e-06	3.01824e-06
228239_at	SMIM11	-0.513717	7.31504e-36	6.56439e-35
200050_at	ZNF146	-0.118442	1.76817e-13	3.33462e-13
231807_at	KIAA1217	0.226115	2.09562e-22	5.80828e-22
204546_at	KIAA0513	0.573153	4.56434e-37	5.25829e-36
212267_at	WAPAL	-0.215022	3.31685e-16	6.96699e-16
207671_s_at	BEST1	-0.048968	0.00181748	0.00226126
225695_at	SLC35F6	-0.168114	3.44888e-09	5.50733e-09
1554445_at	ZNF85	0.345845	2.04342e-26	7.11775e-26
1554447_at	JPX	-0.248334	6.59182e-20	1.62273e-19
1554451_s_at	DNAJC14	0.10082	0.00266436	0.003285
218507_at	HILPDA	0.239095	3.50887e-06	4.95162e-06
225386_s_at	HNRNPLL	0.10415	2.26207e-08	3.48845e-08
228348_at	LINS	0.249563	4.69489e-25	1.48893e-24
230836_at	ST8SIA4	0.680373	3.40229e-30	1.55339e-29
202842_s_at	DNAJB9	0.213615	1.97844e-14	3.86644e-14
230726_at	MRPL38	0.0683027	0.000912018	0.00115052
226148_at	ZBTB44	-0.50013	1.52069e-38	2.69922e-37
1554471_a_at	ANKRD13C	0.0877974	6.78807e-05	9.03339e-05
226942_at	PHF20L1	0.137467	5.37969e-14	1.0333e-13
227484_at	SRGAP1	-0.760995	2.77733e-34	1.97364e-33
209708_at	MOXD1	0.609401	1.47397e-37	1.91118e-36
1554476_x_at	ZNF808	-0.209441	6.84847e-16	1.42018e-15
219289_at	HEATR3	0.81929	3.23869e-40	1.8844e-38
204950_at	CARD8	-0.115214	8.57429e-05	0.000113607
223328_at	ARMC10	0.259716	2.7375e-24	8.33559e-24
225051_at	EPB41	-0.361052	1.13575e-35	9.89987e-35
226742_at	SAR1B	-0.15502	1.478e-16	3.15468e-16
227190_at	TMEM37	0.0370531	0.516781	0.53986
219821_s_at	GFOD1	-0.0948591	0.000207201	0.000270008
203168_at	ATF6B	-0.0324329	0.0610659	0.069388
219036_at	CEP70	0.310392	4.69518e-22	1.27825e-21
54632_at	THADA	-0.0966317	1.20827e-08	1.88808e-08
222769_at	MTHFSD	-0.00146339	0.923845	0.929904
210255_at	RAD51B	-0.105969	7.46742e-05	9.91698e-05
220741_s_at	PPA2	0.180731	9.35176e-25	2.92154e-24
208104_s_at	TSC22D4	0.0359481	0.0374123	0.0430757
1554503_a_at	OSCAR	0.0979894	4.86253e-08	7.40312e-08
222161_at	NAALAD2	-0.246822	1.38221e-16	2.95412e-16
226459_at	PIK3AP1	0.195884	2.04467e-05	2.78798e-05
1554509_a_at	FAM188A	-0.0398125	0.162427	0.178339
209248_at	GHITM	0.0820005	2.59342e-10	4.32604e-10
241950_at	WWC1	-0.325703	1.08366e-19	2.64066e-19
220061_at	ACSM5	-0.37669	5.34265e-22	1.45011e-21
232034_at	LINC00537	-0.207603	1.97569e-06	2.8174e-06
235387_at	GSTCD	0.127836	1.36038e-09	2.20643e-09
1554519_at	CD80	0.831809	6.72991e-36	6.07993e-35
1554520_at	LOC283861	-0.491112	2.21398e-36	2.19586e-35
1554523_a_at	CNNM2	0.0423016	0.0436144	0.0499882
236308_at	VSTM2A	-0.0390399	6.48831e-06	9.05229e-06
219587_at	TTC12	0.365305	4.56357e-30	2.0672e-29
203052_at	C2	0.349567	7.59854e-21	1.9473e-20
204646_at	DPYD	0.097544	3.85441e-05	5.1941e-05
221622_s_at	TMEM126B	0.139854	6.60772e-13	1.2185e-12
219045_at	RHOF	0.502177	2.47844e-32	1.39473e-31
242283_at	DNAH14	0.0950444	2.33766e-06	3.32241e-06
206747_at	GPRIN2	-0.449041	1.16749e-26	4.13186e-26
231372_at	SLC25A48	-0.144743	1.79205e-09	2.89229e-09
225339_at	SPAG9	-0.399392	1.18049e-33	7.70284e-33
225407_at	MBP	-0.0929269	7.64704e-05	0.000101513
1554547_at	FAM13C	-0.587688	2.40409e-31	1.22191e-30
227541_at	WDR20	0.0971083	5.11584e-06	7.1685e-06
226254_s_at	KIAA1430	-0.114018	3.17768e-12	5.71273e-12
231211_s_at	YIF1B	0.150215	6.35178e-07	9.26104e-07
1554555_a_at	SETD6	-0.0440847	0.0125681	0.0149358
212536_at	ATP11B	0.247814	7.06317e-24	2.10653e-23
224703_at	DCAF5	-0.207925	3.35983e-19	8.01635e-19
226303_at	PGM5	-1.18156	4.79899e-39	1.06978e-37
224639_at	SPPL3	-0.0633576	0.000277655	0.000359985
205561_at	KCTD17	-0.270158	4.49907e-26	1.53075e-25
217918_at	DYNLRB1	-0.359647	1.40304e-33	9.09971e-33
202157_s_at	CELF2	-0.469046	1.90319e-26	6.64365e-26
230925_at	APBB1IP	0.0810171	0.129228	0.143214
1554572_a_at	SUV39H2	0.605392	1.24354e-36	1.29807e-35
201885_s_at	CYB5R3	-0.439545	4.68102e-39	1.04929e-37
232103_at	BPNT1	0.383913	4.53943e-28	1.76507e-27
211603_s_at	ETV4	0.355001	5.35034e-30	2.41004e-29
219485_s_at	PSMD10	0.190605	4.49753e-23	1.28386e-22
243816_at	ZNF70	-0.179782	1.32257e-11	2.32858e-11
1554582_a_at	METTL20	-0.133407	1.88874e-09	3.04561e-09
208140_s_at	LRRC48	-0.251459	1.07799e-23	3.18031e-23
1554586_a_at	RHOBTB2	-0.21704	4.1414e-20	1.03005e-19
243413_at	TTC30B	0.0570051	0.00889721	0.0106694
1554589_at	LENG9	0.159689	1.79774e-14	3.52055e-14
1554591_at	PCAT4	-0.0112026	0.759111	0.774243
1554593_s_at	SLC1A6	-1.29083	3.46623e-31	1.74198e-30
225618_at	ARHGAP27	0.176162	8.00098e-14	1.5275e-13
202339_at	SYMPK	0.0456248	0.0245882	0.0286833
212089_at	LMNA	-0.0828939	3.89742e-07	5.73127e-07
242002_at	NKAIN2	-0.21662	3.42214e-24	1.03674e-23
222443_s_at	RBM8A	0.590991	2.42396e-35	2.00961e-34
226760_at	MBTPS2	0.0303595	0.05328	0.0607724
226449_at	CEP120	-0.255075	1.43888e-21	3.82239e-21
229116_at	CNKSR2	-1.1131	1.9468e-38	3.28894e-37
212043_at	TGOLN2	-0.223651	4.57047e-31	2.26863e-30
1554609_at	LOC100287896	-0.195616	6.72361e-11	1.15061e-10
210486_at	ANKMY1	-0.173813	2.27288e-20	5.71126e-20
212733_at	KIAA0226	0.123336	1.26556e-13	2.39908e-13
218683_at	PTBP2	-0.144456	8.84254e-09	1.38972e-08
206034_at	SERPINB8	0.929627	4.9611e-38	7.33561e-37
222126_at	AGFG2	-0.484788	2.52024e-33	1.58049e-32
230298_at	MBLAC2	-0.0704665	0.0217798	0.0255142
238694_at	DGKE	-0.0664354	0.00872607	0.0104673
228311_at	BCL6B	-0.176719	1.16788e-11	2.06006e-11
219336_s_at	ASCC1	0.141565	6.28404e-10	1.03263e-09
1554628_at	ZNF57	0.0862235	0.00818426	0.00983711
229288_at	EPHA7	-0.428573	1.01473e-27	3.84265e-27
229704_at	PDS5B	-0.0295821	0.327297	0.349758
220316_at	NPAS3	-0.186409	3.27444e-19	7.81493e-19
207625_s_at	CBFA2T2	-0.421137	7.49131e-36	6.70764e-35
203651_at	ZFYVE16	0.066884	6.60509e-06	9.21283e-06
1554640_at	PALM2	-0.19014	1.8757e-21	4.94855e-21
235542_at	TET3	-0.154682	4.26307e-09	6.78329e-09
1554642_at	RNF32	-0.0314903	0.0350538	0.0404179
206107_at	RGS11	-0.170883	3.36466e-10	5.58421e-10
209485_s_at	OSBPL1A	-0.657872	8.02484e-40	3.00782e-38
1555404_a_at	DUOXA1	0.919875	2.85417e-40	1.84218e-38
225611_at	MAST4	0.377506	1.22743e-37	1.62152e-36
1554655_a_at	RPRML	-0.543532	3.60385e-28	1.41013e-27
1554657_a_at	C20orf26	-0.0369762	0.000317289	0.000410347
204634_at	NEK4	0.150536	6.75781e-12	1.20097e-11
225550_at	CNST	0.019643	0.28061	0.301607
200747_s_at	NUMA1	-0.435345	9.84856e-36	8.65481e-35
227825_at	NAIF1	0.0499539	0.000296584	0.000383908
219711_at	ZNF586	0.027106	0.410276	0.433885
233840_at	LOC100130950	-0.151169	2.61543e-14	5.08847e-14
1554667_s_at	METTL8	0.713497	4.29041e-39	9.75297e-38
50277_at	GGA1	0.0938138	2.41476e-06	3.43048e-06
207435_s_at	SRRM2	-0.194812	9.75418e-26	3.23474e-25
235949_at	TTC26	-0.0154359	0.115064	0.128011
201859_at	SRGN	0.617255	1.52445e-32	8.79057e-32
224998_at	CMTM4	-0.553784	1.4895e-36	1.53004e-35
209068_at	HNRNPDL	-0.494715	2.0801e-40	1.72543e-38
214039_s_at	LAPTM4B	-0.0469145	0.0650922	0.0738016
212942_s_at	KIAA1199	1.29928	3.19803e-40	1.8844e-38
204226_at	STAU2	0.548351	3.98096e-36	3.7303e-35
221933_at	NLGN4X	0.558366	3.04616e-28	1.19773e-27
200911_s_at	TACC1	-0.555312	9.65563e-37	1.03128e-35
201651_s_at	PACSIN2	-0.383319	1.39607e-34	1.03451e-33
209236_at	SLC23A2	0.886225	6.10262e-37	6.80664e-36
224651_at	CCNY	-0.31154	7.19297e-28	2.75105e-27
202589_at	TYMS	0.88104	1.17281e-38	2.17517e-37
226814_at	ADAMTS9	-0.138008	0.000618663	0.000787722
228557_at	L3MBTL4	-0.538957	1.50331e-33	9.69929e-33
222116_s_at	TBC1D16	-0.500137	8.6412e-36	7.68175e-35
228608_at	NALCN	-0.510617	3.39013e-29	1.42622e-28
1554704_at	ATP8B3	0.0871454	9.49241e-06	1.31581e-05
229839_at	SCARA5	-1.0187	2.22627e-34	1.6054e-33
1554708_s_at	SPATA6L	0.917111	1.48353e-29	6.41194e-29
209948_at	KCNMB1	-0.450495	1.72667e-21	4.56584e-21
1554712_a_at	GLYATL2	0.126023	0.000305379	0.000395229
226430_at	RELL1	-0.471305	1.72569e-33	1.10457e-32
204491_at	PDE4D	-0.110294	0.000595384	0.000758801
217860_at	NDUFA10	0.0750253	1.53007e-05	2.10052e-05
209523_at	TAF2	0.0617985	6.11828e-05	8.16497e-05
233022_at	TRPM3	-0.0248129	0.0310832	0.0359736
230286_at	SLC6A11	0.202653	3.80512e-15	7.65059e-15
203020_at	RABGAP1L	-0.592468	1.13575e-35	9.89987e-35
225945_at	ZNF655	-0.0307577	0.700788	0.718486
209453_at	SLC9A1	0.00665794	0.824728	0.836352
220122_at	MCTP1	-0.171239	0.000185846	0.000242749
239694_at	TRIM7	-0.201896	2.81876e-13	5.27764e-13
203910_at	ARHGAP29	-0.244136	1.30133e-17	2.89729e-17
203184_at	FBN2	0.828619	2.66886e-33	1.66592e-32
219843_at	IPP	-0.238113	7.48315e-17	1.61757e-16
236609_at	PMS1	0.035147	0.0455173	0.0521173
204199_at	RALGPS1	-0.555883	4.76143e-32	2.61109e-31
200015_s_at	SEPT2	-0.145491	3.52495e-22	9.65364e-22
1554748_at	CLCNKB	-0.35691	3.9395e-23	1.12916e-22
237858_s_at	MTUS2	0.0406241	0.00948084	0.0113498
203006_at	INPP5A	-0.668516	1.90635e-39	5.23417e-38
223041_at	CD99L2	-0.468246	1.72569e-33	1.10457e-32
232547_at	SRCIN1	0.0666616	0.000105495	0.000139184
218460_at	HEATR2	0.274703	2.40409e-31	1.22191e-30
203362_s_at	MAD2L1	1.16592	3.14829e-38	4.97948e-37
1554769_at	ZNF785	-0.295534	7.82356e-26	2.61386e-25
241358_at	WFIKKN2	-0.0977797	1.02173e-07	1.53512e-07
213188_s_at	MINA	0.109092	2.8535e-15	5.75737e-15
243161_x_at	ZFP42	-0.0870761	4.44334e-12	7.93939e-12
225688_s_at	PHLDB2	-0.252366	2.55977e-16	5.40351e-16
209780_at	PHTF2	0.278055	3.24808e-29	1.3679e-28
209435_s_at	ARHGEF2	-0.244273	2.39684e-20	6.01806e-20
227209_at	CNTN1	-0.336632	5.37506e-10	8.84972e-10
223301_s_at	CCDC82	-0.357245	1.29891e-20	3.29417e-20
236805_at	C9orf96	-0.138308	9.72701e-13	1.78351e-12
213228_at	PDE8B	-0.363963	1.36041e-26	4.79672e-26
231252_at	KANSL1L	-0.234766	1.50819e-16	3.21741e-16
201817_at	UBE3C	0.302551	2.06884e-32	1.17448e-31
225258_at	FBLIM1	0.398243	2.77831e-25	8.9413e-25
228546_at	DPP6	0.0134819	0.741881	0.757773
213488_at	SNED1	-0.190523	7.21979e-06	1.00511e-05
1554800_at	RAB39A	0.0269765	0.0673709	0.0762941
1554803_s_at	TRIM72	0.327645	2.12487e-23	6.16722e-23
1554806_a_at	FBXO8	-0.0906981	0.000663171	0.000842995
224995_at	SPIRE1	-0.0138333	0.823254	0.834962
1554808_at	ACP1	-0.0692906	0.000492474	0.000630688
209785_s_at	PLA2G4C	-0.359188	2.34143e-19	5.62563e-19
1554812_at	CLDN20	-0.0239816	0.148661	0.163804
218141_at	UBE2O	0.100703	3.65295e-05	4.92634e-05
215407_s_at	ASTN2	-0.383026	1.50626e-26	5.2936e-26
219951_s_at	DZANK1	-0.237792	5.1582e-20	1.27644e-19
222899_at	ITGA11	-0.362534	2.18809e-23	6.34498e-23
232395_x_at	AGBL3	-0.125689	6.26705e-05	8.35867e-05
203043_at	ZBED1	-0.0235396	0.113977	0.126863
227674_at	ZNF585A	-0.182815	5.0001e-10	8.24669e-10
203741_s_at	ADCY7	0.155006	2.29845e-12	4.15573e-12
203131_at	PDGFRA	-0.489149	2.12054e-27	7.87301e-27
218424_s_at	STEAP3	0.323652	3.97698e-23	1.1393e-22
229021_at	MCTP2	0.0977047	1.01115e-07	1.51964e-07
223322_at	RASSF5	0.108103	1.15159e-06	1.65761e-06
225612_s_at	B3GNT5	0.582618	2.7422e-37	3.31554e-36
227093_at	USP36	-0.299242	2.45282e-26	8.50153e-26
1554839_at	CIDECP	-0.082955	5.32281e-08	8.08707e-08
1554840_at	LOC280665	0.0923501	9.72038e-05	0.000128434
235748_s_at	MTHFD2L	0.121916	8.77236e-13	1.6114e-12
243875_at	CCDC158	-0.126385	8.92592e-11	1.51814e-10
205473_at	ATP6V1B1	-0.775484	6.72223e-37	7.41055e-36
202349_at	TOR1A	0.00426038	0.401721	0.425229
1554852_a_at	KIAA1257	0.136626	3.89253e-13	7.25187e-13
226393_at	CYP2U1	-0.180171	1.38944e-12	2.53235e-12
207058_s_at	PARK2	-0.211439	1.28091e-23	3.75899e-23
55692_at	ELMO2	-0.327073	7.64979e-22	2.0607e-21
204852_s_at	PTPN7	0.427922	7.2927e-26	2.43902e-25
205518_s_at	CMAHP	-1.37032	9.09933e-40	3.19507e-38
214844_s_at	DOK5	-0.193714	4.43448e-07	6.50915e-07
202898_at	SDC3	-0.160271	3.33082e-12	5.98137e-12
222209_s_at	TMEM135	0.143618	1.04979e-05	1.45169e-05
1554867_a_at	PRR16	-0.0623535	2.76735e-05	3.75085e-05
217816_s_at	PCNP	-0.186512	8.27247e-20	2.02872e-19
211383_s_at	WDR37	0.0216846	0.0794707	0.0894933
220072_at	CSPP1	-0.330724	1.23523e-29	5.37623e-29
226066_at	MITF	-0.552305	1.2864e-34	9.5986e-34
219617_at	CAMKMT	0.0644869	0.000119886	0.000157872
202850_at	ABCD3	-0.0181104	0.223555	0.242514
205162_at	ERCC8	0.251885	6.2937e-21	1.6196e-20
205628_at	PRIM2	0.109546	4.36157e-09	6.93796e-09
225157_at	MLXIP	-0.753424	6.1618e-40	2.62031e-38
201449_at	TIA1	-0.154258	5.11577e-09	8.11205e-09
223712_at	PCBD2	-0.106252	7.79983e-05	0.000103491
204232_at	FCER1G	0.35289	1.3082e-14	2.57471e-14
1554901_at	GAFA1	0.305004	6.31943e-30	2.82839e-29
227964_at	FRMD8	0.64383	2.33118e-40	1.73447e-38
203740_at	MPHOSPH6	1.15203	1.44014e-40	1.72543e-38
242549_at	PRKD3	-0.119122	2.07334e-09	3.33827e-09
1554912_at	ESYT3	1.6244	4.03141e-39	9.34881e-38
1554914_at	PLA2G4D	2.24412	1.72002e-40	1.72543e-38
231839_at	PDE12	0.429007	1.49743e-34	1.10252e-33
37872_at	JRK	-0.220853	1.15274e-22	3.2322e-22
203196_at	ABCC4	-0.343707	1.05847e-13	2.01125e-13
219455_at	C7orf63	-0.331876	1.67694e-17	3.71969e-17
206884_s_at	SCEL	-0.763695	2.62731e-31	1.33284e-30
242923_at	ZNF678	-0.186642	4.43115e-10	7.3233e-10
226586_at	ANKS6	-0.457816	1.70615e-37	2.17032e-36
213034_at	SIK3	-0.261469	6.49902e-23	1.84085e-22
203988_s_at	FUT8	-0.354999	1.26518e-25	4.16481e-25
209337_at	PSIP1	-0.40415	3.2852e-32	1.82704e-31
218352_at	RCBTB1	-0.345708	2.38719e-22	6.59145e-22
214763_at	ACOT11	0.599508	3.75978e-37	4.41986e-36
1554940_a_at	LOC388882	-0.00792344	0.584997	0.606055
205412_at	ACAT1	-0.653131	6.71296e-39	1.38709e-37
1554949_at	LOC554174	-0.152766	2.81876e-13	5.27764e-13
226509_at	ZNF641	-0.0841986	0.075498	0.0851804
204135_at	FILIP1L	-0.445968	5.49729e-24	1.6496e-23
1554971_at	OK/SW-CL.58	0.0574603	9.53224e-05	0.00012602
227162_at	ZBTB26	-0.297033	1.00072e-17	2.23823e-17
232868_at	EQTN	-0.0118205	0.287417	0.308717
205671_s_at	HLA-DOB	0.508987	8.02093e-31	3.87626e-30
202359_s_at	SNX19	0.00588625	0.584997	0.606055
202106_at	GOLGA3	-0.107572	5.35311e-11	9.20377e-11
202128_at	AREL1	0.153463	6.8848e-21	1.7686e-20
206591_at	RAG1	-0.118334	2.3887e-08	3.67845e-08
204748_at	PTGS2	0.279178	9.69868e-08	1.45897e-07
1555000_at	OK/SW-CL.36	0.202341	1.12778e-14	2.22477e-14
205296_at	RBL1	0.454024	5.25544e-30	2.36796e-29
230193_at	WDR66	1.48602	8.54531e-40	3.12301e-38
212828_at	SYNJ2	0.199512	1.21499e-08	1.89822e-08
228145_s_at	ZNF398	0.0565142	0.00573293	0.00695033
209827_s_at	IL16	-0.22923	1.58639e-15	3.23561e-15
213369_at	CDHR1	-1.58622	3.22127e-39	7.87817e-38
228368_at	ARHGAP20	-0.64574	4.04931e-30	1.83994e-29
1555021_a_at	SCARF1	0	0.432278	0.455838
205823_at	RGS12	0.497962	5.42111e-33	3.2822e-32
213411_at	ADAM22	-0.521444	5.59662e-35	4.40433e-34
202733_at	P4HA2	-0.295773	7.27014e-24	2.16546e-23
212547_at	BRD3	-0.413074	3.05896e-37	3.66825e-36
201193_at	IDH1	0.0111852	0.666735	0.685535
228256_s_at	EPB41L4A	0.337107	5.78168e-29	2.38809e-28
1555040_at	LINC00612	-0.0518338	1.46571e-05	2.01491e-05
202944_at	NAGA	0.202876	6.58302e-17	1.42778e-16
214804_at	CENPI	0.40099	1.22198e-29	5.32576e-29
212474_at	AVL9	-0.00435512	0.537804	0.560369
202769_at	CCNG2	-0.0486668	0.0235802	0.0275433
209303_at	NDUFS4	-0.0909329	1.18173e-08	1.8475e-08
202651_at	LPGAT1	-0.0747799	0.00502748	0.00610977
231929_at	IKZF2	-0.101608	0.0873986	0.0980512
1555062_s_at	GTPBP3	0.0626985	0.00669654	0.00808814
206405_x_at	USP6	-0.0459539	0.0995956	0.111309
211994_at	WNK1	-0.424518	4.98829e-28	1.93307e-27
206415_at	TLL1	-0.164448	5.55293e-16	1.15569e-15
243602_at	MGC40069	0.177141	2.38051e-17	5.25572e-17
204882_at	ARHGAP25	0.482519	4.13065e-28	1.61001e-27
1555078_at	ZNF843	0.00909824	0.788091	0.801569
212549_at	STAT5B	-0.335551	3.93333e-32	2.17473e-31
37384_at	PPM1F	0.0992696	2.54132e-06	3.60676e-06
219740_at	VASH2	-0.151455	6.99947e-10	1.14691e-09
1555095_at	C6orf123	-0.203338	1.25409e-22	3.51089e-22
207177_at	PTGFR	-0.559347	4.51302e-25	1.43295e-24
213714_at	CACNB2	-0.420223	4.13833e-30	1.8788e-29
241379_at	APLF	0.01964	0.079633	0.0896574
205782_at	FGF7	-0.377767	6.05028e-18	1.36553e-17
225475_at	MIER1	-0.0442356	0.16878	0.185025
239133_at	CTDSPL2	-0.445503	9.61341e-38	1.30092e-36
233893_s_at	UVSSA	-0.290427	1.12095e-29	4.90136e-29
235143_at	SLC10A7	0.152627	5.55517e-13	1.02781e-12
221221_s_at	KLHL3	-0.199465	3.52901e-09	5.63196e-09
206721_at	CCDC181	0.0215618	0.133461	0.147732
229572_at	ATP6V0A2	-0.499496	1.40949e-31	7.33508e-31
206191_at	ENTPD3	-0.101598	0.0257588	0.0299989
206761_at	CD96	0.452279	3.329e-30	1.52165e-29
210473_s_at	GPR125	-0.424027	2.54129e-31	1.29001e-30
228821_at	ST6GAL2	-0.472873	1.10324e-30	5.26532e-30
218515_at	PAXBP1	-0.190573	2.10475e-10	3.52512e-10
211673_s_at	MOCS1	-0.129793	9.83122e-06	1.36149e-05
221045_s_at	PER3	-0.336409	4.08833e-25	1.3022e-24
219901_at	FGD6	0.271195	9.23724e-14	1.75977e-13
227436_at	OTUD7B	-0.196284	2.37573e-20	5.96597e-20
209311_at	BCL2L2	0.0135249	0.0691899	0.078277
212984_at	ATF2	-0.241509	1.49404e-19	3.62096e-19
228220_at	FCHO2	0.051479	0.000146373	0.000192265
212265_at	QKI	-0.0547991	0.00361055	0.00442485
224784_at	MLLT6	-0.289151	6.57853e-31	3.20805e-30
238617_at	KIF26B	-0.286059	1.647e-13	3.109e-13
223469_at	PGPEP1	-0.340096	2.7366e-29	1.15976e-28
217739_s_at	NAMPT	1.35084	7.53591e-40	2.86453e-38
1555168_a_at	CALN1	0.523447	1.34371e-27	5.04815e-27
204123_at	LIG3	0.263891	1.60765e-25	5.25143e-25
231659_at	ST3GAL3	-0.258991	1.38221e-16	2.95412e-16
1555173_at	STX19	0.531451	2.68207e-32	1.50407e-31
219543_at	PBLD	-0.151961	1.66695e-05	2.28376e-05
225984_at	PRKAA1	-0.119182	1.76512e-06	2.52224e-06
1555180_at	LOC100132686	-0.406609	1.17816e-28	4.76496e-28
203611_at	TERF2	-0.197445	6.96344e-18	1.56702e-17
1555188_at	MTUS2-AS1	0.00445325	0.702191	0.719833
206916_x_at	TAT	-0.0777729	3.15743e-06	4.46428e-06
220170_at	FHL5	-0.744194	6.54755e-28	2.51255e-27
218645_at	ZNF277	-0.248817	2.11286e-11	3.68939e-11
236525_at	FBXO36	0.107083	6.09494e-06	8.51084e-06
213021_at	GOSR1	0.236778	5.33297e-19	1.25918e-18
220329_s_at	RMND1	-0.081812	0.000101863	0.000134502
225953_at	RPRD1A	0.041221	0.00899635	0.0107826
205597_at	SLC44A4	-0.0706046	2.57753e-05	3.49916e-05
1555206_at	LOC100287210	0.0249042	0.106389	0.118695
1555209_at	LOC439951	0.0340691	0.142378	0.157075
219291_at	DTWD1	-0.230258	3.13671e-17	6.88658e-17
222657_s_at	UBE2W	0.387252	1.86186e-31	9.581e-31
223856_at	AKR1E2	-0.112666	3.87807e-07	5.70386e-07
223034_s_at	C1orf43	0.0304566	1.56877e-06	2.24685e-06
208747_s_at	C1S	0.0945879	2.98279e-05	4.03641e-05
223727_at	KCNIP2	-0.376234	5.99594e-24	1.79455e-23
235489_at	RHOJ	-0.450712	5.84596e-26	1.97318e-25
212294_at	GNG12	-0.151557	7.83016e-14	1.4956e-13
226165_at	C8orf59	0.142739	1.29283e-26	4.56442e-26
1555245_s_at	RP1L1	0.0763655	0.0101815	0.012166
236236_at	WNK3	-0.0188608	0.159881	0.175663
205773_at	CPEB3	0.00384555	0.839495	0.850364
204578_at	PPIP5K1	0.127217	4.61759e-09	7.33508e-09
229974_at	EVC2	-0.258654	2.72239e-18	6.2263e-18
225662_at	ZAK	-0.398363	6.81754e-32	3.68225e-31
225465_at	MAGI1	-0.814421	1.95244e-40	1.72543e-38
218659_at	ASXL2	-0.0289273	0.208454	0.226743
1555268_a_at	GRID1	-0.096738	1.55751e-06	2.23113e-06
218804_at	ANO1	-0.376298	1.05787e-27	4.00229e-27
202908_at	WFS1	-0.710516	1.85594e-40	1.72543e-38
224888_at	EPT1	0.217262	3.55911e-16	7.4671e-16
1560397_s_at	KLHL6	0.203741	1.31792e-16	2.82121e-16
221723_s_at	SLC4A5	-0.208909	3.38245e-18	7.7053e-18
212832_s_at	CKAP5	0.273022	6.08994e-31	2.98243e-30
1555279_at	ARMC8	0.162948	6.61334e-08	1.00148e-07
226291_at	ALS2	-0.118778	1.10006e-09	1.79052e-09
207766_at	CDKL1	-0.19606	3.45663e-17	7.57553e-17
1555288_s_at	FBF1	0.154841	4.96019e-11	8.54187e-11
231880_at	STRIP2	0.800384	2.0602e-36	2.06365e-35
1555298_a_at	VWA3B	0.0487364	0.000305379	0.000395229
232114_at	MED12L	-0.0642397	6.45942e-06	9.01277e-06
203734_at	FOXJ2	-0.25545	8.00927e-22	2.1561e-21
227103_s_at	ECE2	0.885129	4.9199e-39	1.0907e-37
204407_at	TTF2	0.410591	2.68489e-28	1.05982e-27
220598_at	CARD14	0.693928	3.97705e-38	6.12208e-37
1555310_a_at	PAK6	0.352354	6.87688e-23	1.94413e-22
208017_s_at	MCF2	0.060746	0.000104678	0.000138116
220917_s_at	WDR19	-0.385217	8.46078e-21	2.16345e-20
220302_at	MAK	-0.217252	1.07373e-13	2.03928e-13
224099_at	KCNH7	-0.0113641	0.53718	0.559755
223261_at	POLK	-0.417241	9.05268e-31	4.35009e-30
1555318_at	HIF3A	-1.12879	5.04385e-39	1.11206e-37
38487_at	STAB1	0.0153942	0.916332	0.922686
214209_s_at	ABCB9	-0.0172258	0.0826022	0.0929094
207011_s_at	PTK7	0.173797	1.42662e-08	2.22218e-08
202381_at	ADAM9	0.400381	1.84775e-32	1.05417e-31
202922_at	GCLC	0.0447628	0.0699174	0.0790556
243166_at	SLC30A5	-0.0997228	8.10258e-07	1.17585e-06
227297_at	ITGA9	-0.658907	3.93366e-36	3.69027e-35
225296_at	ZNF317	-0.000204946	0.963765	0.966343
202362_at	RAP1A	-0.114581	3.47688e-06	4.90734e-06
227838_at	UNC5C	-0.360018	6.96413e-25	2.18879e-24
232523_at	MEGF10	-0.683027	2.50215e-27	9.24297e-27
220786_s_at	SLC38A4	-0.151191	1.13697e-13	2.15786e-13
212053_at	PDXDC1	-0.149613	1.82058e-18	4.18936e-18
1555348_at	TFAP2E	-0.106859	1.24226e-08	1.93931e-08
1555349_a_at	ITGB2	0.427403	2.82955e-19	6.77521e-19
225073_at	PPHLN1	0.0611693	4.50102e-05	6.04625e-05
200785_s_at	LRP1	-0.320914	1.30051e-19	3.15811e-19
224833_at	ETS1	-0.0437631	0.429915	0.453465
204076_at	ENTPD4	-0.0784816	0.0550543	0.0627207
204144_s_at	PIGQ	-0.00764208	0.0622515	0.0706754
215792_s_at	DNAJC11	0.302301	3.21351e-29	1.3544e-28
1555363_s_at	LINC00663	-0.577251	8.29014e-31	3.99678e-30
200084_at	C11orf58	0.0326514	0.00182919	0.0022753
1555366_at	NSAP11	0.0155236	0.114187	0.127086
225692_at	CAMTA1	0.205491	2.64171e-20	6.62566e-20
224896_s_at	TTL	0.215385	3.75842e-28	1.46918e-27
213845_at	GRIK2	-0.38277	2.16736e-25	7.0101e-25
238508_at	DBF4B	0.220729	8.13134e-13	1.49518e-12
1555380_at	ADAMTS4	0.136877	4.87872e-12	8.71154e-12
219756_s_at	POF1B	0.00403661	0.232315	0.251679
212714_at	LARP4	0.0621386	0.00204565	0.00253887
206435_at	B4GALNT1	-0.188513	1.56227e-15	3.18804e-15
200964_at	UBA1	0.179947	1.48447e-16	3.16765e-16
227408_s_at	SNX25	-0.48579	1.49205e-37	1.93152e-36
1555390_at	NOP9	0.296601	2.19789e-28	8.73572e-28
219834_at	CARF	-0.0225442	0.547214	0.569438
209707_at	PIGK	0.0331348	0.0266519	0.0310009
227530_at	AKAP12	-0.679725	3.47272e-33	2.1387e-32
212338_at	MYO1D	0.133719	7.59943e-09	1.19726e-08
224832_at	DUSP16	0.172839	1.42569e-10	2.4068e-10
206898_at	CDH19	-1.02887	2.4609e-38	4.02664e-37
227811_at	FGD3	0.501753	6.62848e-34	4.46432e-33
220046_s_at	CCNL1	0.0869156	1.03612e-05	1.43352e-05
206714_at	ALOX15B	-0.333191	9.27728e-07	1.34281e-06
213902_at	ASAH1	-0.148803	1.37267e-07	2.05092e-07
204334_at	KLF7	-0.0650925	0.00626959	0.00758441
1555731_a_at	AP1S3	0.304414	1.41107e-24	4.35757e-24
1555426_a_at	OTUD5	0.0774335	1.46571e-05	2.01491e-05
209024_s_at	SYNCRIP	0.0953762	9.25379e-08	1.39373e-07
212110_at	SLC39A14	-0.0710811	0.0652301	0.0739528
225229_at	AFF4	-0.00557363	0.705001	0.722529
227374_at	EARS2	-0.100762	1.67597e-06	2.39784e-06
222604_at	GTF3C3	-0.0278487	0.492559	0.515492
222602_at	UBA6	0.623696	3.78796e-39	8.92552e-38
201957_at	PPP1R12B	-0.446102	8.06264e-26	2.68816e-25
220234_at	CA8	-0.00209201	0.753354	0.768906
209412_at	TRAPPC10	-0.00259903	0.963011	0.965647
222531_s_at	AP5M1	0.351407	3.47272e-33	2.1387e-32
219378_at	NAA16	-0.209814	2.5611e-17	5.64669e-17
200704_at	LITAF	-0.0534569	0.00417149	0.00509332
205818_at	BRINP1	0.297534	8.98295e-24	2.66234e-23
202088_at	SLC39A6	0.577924	2.48345e-40	1.74785e-38
228646_at	PPP1R1C	-0.163869	7.8867e-14	1.50604e-13
225026_at	CHD6	-0.386211	2.07595e-34	1.50441e-33
219209_at	IFIH1	1.48473	1.92786e-40	1.72543e-38
230110_at	MCOLN2	0.512143	1.65516e-30	7.76599e-30
221743_at	CELF1	-0.0655954	1.54546e-10	2.60463e-10
225566_at	NRP2	0.216187	1.35045e-15	2.76208e-15
212306_at	CLASP2	0.0710933	0.000117972	0.000155403
225728_at	SORBS2	-0.965973	2.22977e-38	3.69724e-37
1555474_at	TTLL3	-0.184429	4.45515e-14	8.58484e-14
225892_at	IREB2	0.0122187	0.236037	0.255453
1555486_a_at	PRR5L	0.260645	1.39067e-18	3.22217e-18
218868_at	ACTR3B	-0.400865	5.66278e-35	4.44555e-34
53720_at	C19orf66	0.704709	9.20093e-37	9.8467e-36
237003_at	BEST3	-0.0167888	0.359583	0.382762
1555495_a_at	CWC27	0.0870406	0.00131271	0.00164364
210096_at	CYP4B1	-1.16412	2.03562e-36	2.04157e-35
244261_at	IFNLR1	0.0263068	0.820309	0.832237
1555500_s_at	SLC2A4RG	-0.265683	7.6253e-19	1.78655e-18
219507_at	RSRC1	-0.299746	3.85997e-20	9.61533e-20
213096_at	TMCC2	-0.199023	5.05774e-16	1.05453e-15
206630_at	TYR	-0.00574439	0.909576	0.916399
220214_at	ZNF215	0.363622	7.65792e-28	2.92401e-27
37433_at	PIAS2	-0.109657	5.0022e-05	6.70664e-05
203550_s_at	FAM189B	0.353419	2.42313e-32	1.36695e-31
209815_at	PTCH1	-0.663844	6.19132e-36	5.61223e-35
218204_s_at	FYCO1	-0.176083	5.67249e-15	1.13274e-14
212415_at	SEPT6	0.196635	1.0769e-06	1.55203e-06
206050_s_at	RNH1	0.108563	3.0589e-10	5.08566e-10
225524_at	ANTXR2	-0.596187	7.59687e-30	3.37297e-29
209747_at	TGFB3	-0.0536379	0.0334479	0.0386298
226955_at	AFAP1L1	-0.258791	3.58621e-12	6.43068e-12
213628_at	CLCC1	0.00348893	0.731177	0.747503
209578_s_at	POFUT2	-0.290208	9.02406e-22	2.42159e-21
1555550_at	ZACN	0.0884873	7.14325e-09	1.1266e-08
204855_at	SERPINB5	0.0219976	0.0103779	0.0123924
1555554_at	BPIFA4P	0.0445408	0.000220667	0.00028723
37549_g_at	BBS9	-0.155364	7.74468e-08	1.16928e-07
203839_s_at	TNK2	-0.26245	5.95095e-18	1.34349e-17
220419_s_at	USP25	-0.0138563	0.351207	0.374242
218801_at	UGGT2	-0.134145	4.28325e-07	6.28888e-07
226496_at	ZCCHC7	-0.191826	1.51112e-20	3.82095e-20
203854_at	CFI	-0.158681	5.09284e-06	7.1375e-06
208829_at	TAPBP	0.310828	1.01152e-24	3.15577e-24
243346_at	LMOD3	0.0260064	0.195737	0.213545
1555568_at	GUSBP2	-0.23616	4.13045e-23	1.18242e-22
227153_at	IMMP2L	-0.552724	5.23931e-36	4.81151e-35
206873_at	CA6	-1.35164	2.20524e-35	1.83679e-34
1555575_a_at	KDELR1	-0.145108	7.59854e-21	1.9473e-20
1555579_s_at	PTPRM	-0.492995	3.10531e-32	1.72998e-31
209863_s_at	TP63	0.189128	1.00205e-19	2.44771e-19
212915_at	PDZRN3	-0.433178	2.08477e-23	6.05518e-23
228252_at	PIF1	0.602477	7.43505e-38	1.0411e-36
201153_s_at	MBNL1	-0.121309	1.4491e-13	2.7425e-13
1555595_at	SCRN3	0.130065	2.32894e-09	3.74344e-09
223801_s_at	APOL4	0.109467	1.64151e-09	2.65331e-09
238681_at	GDPD1	-0.264689	1.14705e-12	2.09722e-12
218456_at	CAPRIN2	-0.393442	5.08866e-24	1.52925e-23
227221_at	ZMAT3	-0.120072	2.08009e-06	2.96312e-06
218568_at	AGK	0.00291404	0.784451	0.79827
203353_s_at	MBD1	0.209482	4.46866e-25	1.4197e-24
1555612_s_at	G6PC	0.16801	1.72549e-16	3.66738e-16
214032_at	ZAP70	0.26804	1.60983e-17	3.57427e-17
1555614_at	SUGT1P1	-0.0161206	0.0348088	0.0401555
217946_s_at	SAE1	0.253067	5.66294e-25	1.7896e-24
206187_at	PTGIR	0.119566	2.41484e-08	3.71764e-08
239427_at	SLAMF1	0.50058	3.47544e-32	1.93017e-31
221756_at	PIK3IP1	-0.358246	1.39482e-20	3.53243e-20
1555634_a_at	LILRA5	0.00959549	0.0963311	0.107757
220330_s_at	SAMSN1	1.65602	6.64515e-40	2.66417e-38
204178_s_at	RBM14	-0.00821407	0.361572	0.384752
229792_at	KLHL17	0.110308	3.33635e-06	4.71271e-06
1555659_a_at	TREML1	0.354897	7.87187e-29	3.22253e-28
229465_s_at	PTPRS	-0.344999	5.13833e-34	3.50167e-33
201589_at	SMC1A	0.187754	5.59469e-22	1.51673e-21
224509_s_at	RTN4IP1	0.364936	2.30352e-27	8.53664e-27
210357_s_at	SMOX	1.25307	2.71339e-40	1.8146e-38
219369_s_at	OTUB2	1.38115	1.52069e-38	2.69922e-37
226160_at	H6PD	0.0785133	0.00550444	0.00667833
232234_at	SLA2	0.536348	5.9387e-33	3.58211e-32
228269_x_at	KCNIP3	-0.00928524	0.855061	0.865208
224733_at	CMTM3	-0.209768	8.48856e-11	1.44558e-10
1555707_at	TNAP	-0.426	2.79636e-30	1.28621e-29
225298_at	PNKD	-0.277698	3.35706e-26	1.15167e-25
226374_at	CXADR	0.106178	1.99429e-06	2.84342e-06
205547_s_at	TAGLN	-0.973192	8.04587e-36	7.1723e-35
218353_at	RGS5	-0.294417	2.13501e-22	5.91541e-22
1555726_at	GAFA3	0.0155968	0.0059383	0.0071939
224357_s_at	MS4A4A	-0.000267932	0.438257	0.46184
207277_at	CD209	0.292529	6.14184e-08	9.31039e-08
200021_at	CFL1	0.211096	4.47116e-34	3.07693e-33
201419_at	BAP1	0.00303465	0.783724	0.797681
225059_at	AGTRAP	0.499733	5.03464e-35	3.98543e-34
213975_s_at	LYZ	0.737626	1.17088e-36	1.2254e-35
208313_s_at	SF1	-0.0307018	0.0324381	0.0374878
222821_s_at	GEMIN7	0.338465	1.30368e-31	6.81745e-31
1555752_at	STH	0.0311494	0.364294	0.387469
40489_at	ATN1	-0.0510474	2.41023e-05	3.27591e-05
209714_s_at	CDKN3	1.34621	3.18134e-39	7.80421e-38
1555760_a_at	RBM15	0.238618	2.57845e-12	4.65362e-12
212748_at	MKL1	-0.0794158	2.73611e-08	4.201e-08
1555764_s_at	TIMM10	0.60014	2.32279e-36	2.29249e-35
224964_s_at	GNG2	-0.470355	1.72662e-20	4.35287e-20
204695_at	CDC25A	0.835697	1.52069e-38	2.69922e-37
1555773_at	BPIFC	0.440781	8.49996e-28	3.23862e-27
1555775_a_at	ZAR1	0.0275615	0.478981	0.502358
210809_s_at	POSTN	-0.946332	1.41928e-33	9.18654e-33
1555779_a_at	CD79A	0.0547802	0.00413424	0.0050486
1555780_a_at	RHEB	0.0740319	0.000133017	0.000174949
1555783_x_at	PQLC2	0.349775	1.19785e-23	3.52231e-23
201587_s_at	IRAK1	0.583376	6.23083e-39	1.32135e-37
225814_at	XRN1	-0.248887	1.26249e-27	4.75521e-27
1555786_s_at	LINC00520	0.137452	0.000587123	0.000748569
220141_at	C11orf63	-0.538362	9.26634e-34	6.13833e-33
218145_at	TRIB3	0.225238	2.13714e-15	4.33862e-15
223081_at	PHF23	0.395735	1.89109e-34	1.37664e-33
1555793_a_at	ZFP82	-0.421026	5.55237e-25	1.75535e-24
211963_s_at	ARPC5	0.16346	9.91875e-25	3.09627e-24
1555798_at	LOC400692	-0.0592949	1.44277e-09	2.3377e-09
224406_s_at	FCRL5	0.0631562	0.000473996	0.0006077
229019_at	ZNF385B	-0.36017	1.90319e-26	6.64365e-26
218314_s_at	C11orf57	-0.146371	4.38654e-09	6.97698e-09
218363_at	EXD2	0.0151783	0.152151	0.167467
221541_at	CRISPLD2	0.1541	2.36284e-08	3.64001e-08
201288_at	ARHGDIB	0.277661	1.07928e-30	5.154e-30
200059_s_at	RHOA	0.00210414	0.258439	0.278724
223205_s_at	L3MBTL2	0.0804164	2.09725e-05	2.85846e-05
222835_at	THSD4	-0.111335	0.000771772	0.000977266
213866_at	SAMD14	0.0608553	0.000210321	0.000273986
218630_at	MKS1	-0.0554144	0.000214284	0.000279057
224982_at	AKT1S1	0.469966	2.92496e-33	1.81733e-32
34406_at	PACS2	-0.240278	1.81887e-24	5.57738e-24
224698_at	ESYT2	-0.582732	1.56038e-39	4.63999e-38
201932_at	LRRC41	-0.00270362	0.719109	0.735865
1555832_s_at	KLF6	-0.232714	8.12938e-20	1.99454e-19
221877_at	IRGQ	0.0106831	0.342475	0.365275
201387_s_at	UCHL1	-0.582471	4.8487e-24	1.4585e-23
201803_at	POLR2B	0.00699812	0.132606	0.146837
1555839_a_at	C3orf79	0.0776058	0.000547395	0.000699355
1555842_at	CYTH2	0.103434	1.61085e-05	2.20916e-05
1555843_at	HNRNPM	-0.0671541	0.00119622	0.0015007
1555847_a_at	LOC284454	-0.277959	3.51525e-30	1.6036e-29
1555851_s_at	SEPW1	-0.317627	1.34382e-38	2.45838e-37
1555852_at	TAPSAR1	0.532015	1.22198e-29	5.32576e-29
232052_at	SETD5-AS1	-0.279294	1.81956e-17	4.0327e-17
219332_at	MICALL2	0.128364	7.28147e-07	1.05955e-06
1555864_s_at	PDHA1	-0.0141034	0.864727	0.874274
1555865_at	TOLLIP-AS1	-0.216702	4.27785e-08	6.52528e-08
1555866_a_at	HEXDC	-0.0669572	5.64792e-06	7.89895e-06
1555868_at	LOC100507477	-0.0311798	0.0113497	0.0135248
1555870_at	RNF207	-0.0582221	0.012204	0.0145203
244189_at	TTC28-AS1	-0.0523082	0.0514404	0.0587573
228040_at	MGC21881	-0.510652	5.98604e-30	2.68364e-29
200061_s_at	RPS24	-0.0276043	9.70284e-06	1.34417e-05
1555880_at	ERVFRD-1	-0.159825	1.07947e-11	1.90598e-11
1555881_s_at	LZTS2	-0.335827	5.36605e-29	2.22383e-28
202753_at	PSMD6	0.424659	2.08075e-39	5.59857e-38
219307_at	PDSS2	0.159206	1.08034e-16	2.32064e-16
208882_s_at	UBR5	-0.115225	1.62962e-11	2.85857e-11
231828_at	PSMD5-AS1	-0.422561	3.23645e-20	8.07709e-20
1556175_at	MTSS1L	-0.0078579	0.889349	0.897423
202253_s_at	DNM2	0.248873	9.02406e-22	2.42159e-21
1555896_a_at	ADAM15	-0.0127891	0.418938	0.442523
1555898_at	ANKRD36C	-0.356921	8.21369e-29	3.3599e-28
219335_at	ARMCX5	-0.0181416	0.601365	0.621813
1555906_s_at	TCAIM	0.432865	2.97804e-34	2.10791e-33
1555907_at	AGAP2-AS1	0.2283	1.88713e-19	4.54973e-19
200774_at	FAM120A	0.0768207	4.48507e-10	7.40786e-10
1555910_at	PTCD2	0.29574	3.79306e-23	1.08777e-22
1555912_at	ST7-AS1	-0.382089	1.51097e-24	4.65539e-24
218873_at	GON4L	-0.107588	1.77818e-08	2.75698e-08
220838_at	EXD3	0.0969747	6.79008e-08	1.02785e-07
1555916_at	RPUSD3	0.12657	6.83459e-07	9.95509e-07
200037_s_at	CBX3	0.150179	8.00438e-24	2.38063e-23
1555922_at	CASC10	0.0167319	0.299593	0.321175
223838_at	TSGA10	-0.336003	8.22604e-26	2.73924e-25
224708_at	KIAA2013	-0.252498	7.07848e-35	5.43257e-34
1555935_s_at	HUNK	-0.517006	8.62414e-32	4.61472e-31
201426_s_at	VIM	-0.453186	1.46286e-34	1.07805e-33
226755_at	MIR205HG	0.0452223	0.0860058	0.0965693
1555950_a_at	CD55	-0.147575	0.000171044	0.000223905
1555953_at	SLC19A1	0.0614411	0.0466537	0.0533804
221204_s_at	CRTAC1	-0.00494261	0.581749	0.602961
1555961_a_at	HINT1	0.0313961	0.000585074	0.000746075
202271_at	FBXO28	-0.00834134	0.952453	0.956191
201319_at	MYL12A	0.0729159	3.67197e-10	6.08734e-10
1555981_at	ASB16-AS1	-0.215223	1.61135e-23	4.70815e-23
1555985_at	C17orf64	0.0257632	0.0721376	0.0814745
226666_at	DAAM1	-0.0322948	0.200687	0.218649
1555993_at	CACNA1D	-0.347985	1.06503e-26	3.78087e-26
211959_at	IGFBP5	-0.574456	2.85801e-30	1.31307e-29
210149_s_at	ATP5H	0.200999	1.39387e-31	7.26082e-31
1556000_s_at	BTBD7	-0.158362	4.35895e-15	8.74448e-15
208865_at	CSNK1A1	0.216016	1.2638e-35	1.0945e-34
235093_at	PEX13	0.3241	3.36545e-30	1.53701e-29
212443_at	NBEAL2	0.207739	1.46188e-14	2.87121e-14
231871_at	GPR180	0.144879	8.42212e-10	1.37639e-09
1569868_s_at	EME2	0.239333	4.36499e-26	1.4867e-25
1556026_at	LINC00893	-0.242231	4.8805e-15	9.77009e-15
1556034_s_at	MTMR11	-0.332302	1.26674e-26	4.47524e-26
228157_at	ZNF207	-0.173336	3.67126e-07	5.40412e-07
230135_at	HHIP	-0.0914427	2.23754e-08	3.45326e-08
226369_at	LOC338799	-0.182457	6.11768e-12	1.08925e-11
1556043_a_at	TTN-AS1	-0.172199	6.45942e-06	9.01277e-06
1556047_s_at	MAGEE1	-0.465597	3.17229e-31	1.59974e-30
1556048_at	LOC100507564	0.486062	5.96477e-26	2.01118e-25
1556049_at	RTN4	-1.03216	4.84079e-38	7.19732e-37
202416_at	DNAJC7	0.392115	1.20339e-28	4.86212e-28
223430_at	SIK2	-0.589672	4.32827e-36	4.03463e-35
201997_s_at	SPEN	-0.13393	4.36872e-17	9.53428e-17
212557_at	ZNF451	-0.275348	1.02241e-26	3.63434e-26
203436_at	RPP30	0.117917	3.13687e-19	7.49435e-19
1556064_at	LOC284926	0.212976	2.31387e-13	4.34747e-13
41386_i_at	KDM6B	0.0767253	0.00351335	0.00430966
225144_at	BMPR2	0.016942	0.685419	0.703804
218646_at	C4orf27	-0.137549	1.55699e-11	2.73385e-11
228183_s_at	RPAIN	-0.174043	1.31185e-19	3.18515e-19
52159_at	HEMK1	0.0845448	4.68787e-05	6.292e-05
1562074_a_at	UNC13C	-0.0615377	0.000211898	0.000275995
217080_s_at	HOMER2	0.244866	1.29759e-12	2.3679e-12
1556102_x_at	LOC389906	0.0388106	0.266106	0.286648
1556114_a_at	DKFZp451A211	-0.0411044	0.00612694	0.00741628
212635_at	TNPO1	-0.0214559	0.245139	0.264895
220449_at	LOC79015	0.0121071	0.639433	0.659104
1556121_at	NAP1L1	-0.324901	5.25398e-27	1.90075e-26
1556123_a_at	RAB11B-AS1	0.661307	3.99476e-37	4.67224e-36
228109_at	RASGRF2	-0.238264	2.77327e-14	5.38906e-14
1556129_at	LOC642533	0.218958	9.33498e-20	2.28373e-19
1556136_at	MYLK4	0.0691673	0.000333251	0.0004303
204355_at	DHX30	0.0538578	0.0125346	0.0148993
1556145_a_at	LOC100131170	0.0791421	0.000316128	0.000408879
1556151_at	ITFG1	-0.149158	2.8857e-20	7.22411e-20
1556154_a_at	SNAI3-AS1	-0.0301495	0.0530471	0.060511
1556158_at	FAM154B	-0.160165	5.2109e-21	1.34719e-20
1556161_a_at	LOC100506102	0.127018	0.0137913	0.0163533
1556168_s_at	MROH2A	-0.00780147	0.534063	0.556795
1556180_at	LINC00847	-0.298756	1.36059e-21	3.62278e-21
1556183_at	ANKRD36BP2	-0.22004	1.89718e-16	4.02275e-16
225987_at	STEAP4	0.69838	6.36873e-35	4.93722e-34
212395_s_at	EMC1	0.00878135	0.993959	0.994329
1556199_a_at	RGS9BP	-0.116384	1.5848e-09	2.56294e-09
1562657_a_at	C10orf90	0.0375086	0.0442046	0.0506502
217984_at	RNASET2	-0.072952	0.00250323	0.00309201
213329_at	SRGAP2	-0.681909	1.76124e-35	1.49086e-34
60794_f_at	ZNF814	0.0847493	0.000367444	0.000473503
209732_at	CLEC2B	0.0971051	6.95221e-05	9.24723e-05
215425_at	BTG3	0.0492737	0.185477	0.202611
1556222_at	SEPT7P9	-0.0979747	5.47654e-09	8.67473e-09
1556228_a_at	VCPIP1	-0.0249665	0.617936	0.638047
1556235_at	LOC100509195	-0.0819628	3.05636e-09	4.89024e-09
1556242_a_at	LOC100310756	0.287553	1.96335e-22	5.45011e-22
1556244_s_at	LOC375196	-0.00858353	0.0375858	0.0432724
1556255_a_at	LOC400756	0.0499682	0.00157157	0.00196227
242305_at	LOC645513	0.00387282	0.161009	0.176842
209031_at	CADM1	-0.385637	2.12054e-27	7.87301e-27
1556263_s_at	PWRN1	0.0580275	2.14251e-07	3.17758e-07
1556267_at	MYRFL	-0.207818	1.14466e-14	2.25724e-14
1556277_a_at	PAPD4	-0.521636	1.89226e-27	7.05147e-27
233898_s_at	FGFR1OP2	-0.248644	3.04265e-20	7.60875e-20
1564400_at	SMIM21	0.089646	1.5359e-10	2.58935e-10
226583_at	C12orf76	-0.227275	1.17938e-17	2.63125e-17
1556301_at	LOC100287015	0.146594	2.38908e-11	4.15909e-11
1556304_s_at	LINC00899	-0.435459	1.27492e-31	6.67357e-31
1556308_at	PRRT3	-0.255452	4.41431e-13	8.20215e-13
229113_s_at	C1orf86	0.147351	4.91971e-07	7.20762e-07
1556316_s_at	LOC284889	0.232012	6.35311e-14	1.2165e-13
208838_at	CAND1	0.127919	3.17293e-10	5.27088e-10
1556319_at	LOC283270	-0.333457	1.97177e-30	9.20331e-30
33736_at	STOML1	0.345649	3.47248e-21	9.06039e-21
1556325_at	FILIP1	-0.618825	1.59539e-28	6.39307e-28
1556340_at	MAPK12	-0.0474932	0.104758	0.116925
224583_at	COTL1	0.861638	2.11024e-36	2.10985e-35
218595_s_at	HEATR1	0.0823124	1.06321e-08	1.66512e-08
1556350_a_at	EIF4A2	-0.000655326	0.648936	0.668258
228877_at	RGL3	-0.204168	2.02261e-14	3.95133e-14
227017_at	ERICH1	0.236899	1.61977e-27	6.06126e-27
225729_at	C6orf89	-0.338794	4.79323e-34	3.28175e-33
1556364_at	ADAMTS9-AS2	-0.759961	2.26774e-36	2.2409e-35
203709_at	PHKG2	0.100227	2.00601e-08	3.10276e-08
242722_at	LMO7	0.69416	5.09387e-28	1.97067e-27
222837_s_at	NAA15	0.770122	2.32588e-33	1.46373e-32
1556387_at	LOC100507389	0.0230422	0.00990675	0.0118447
1556404_a_at	ZNRF2P1	-0.0484597	0.000593308	0.000756216
1556410_a_at	KRTAP19-1	-0.144604	0.0480273	0.0549326
244572_at	KY	-0.180509	2.37006e-05	3.22212e-05
1556414_at	LINC00515	-0.357172	1.95198e-27	7.26394e-27
227020_at	YPEL2	-0.199564	7.38504e-20	1.81412e-19
1556421_at	LOC286189	-0.193127	1.37435e-26	4.84478e-26
203940_s_at	VASH1	0.278307	1.83968e-29	7.8794e-29
1556425_a_at	LOC284219	0.568249	3.07052e-32	1.71237e-31
201765_s_at	HEXA	-0.129787	1.06915e-08	1.6741e-08
1556427_s_at	LRRN4CL	-0.701546	7.68389e-25	2.41077e-24
214061_at	TBC1D31	0.34306	6.50642e-31	3.17481e-30
1556435_at	LOC400622	-0.00152721	0.361074	0.384273
1556436_at	EXTL3-AS1	-0.097443	5.75019e-06	8.04128e-06
1556437_at	LOC253805	0.0201485	0.0552945	0.06299
1556444_a_at	LOC100288310	-0.0702472	2.44079e-05	3.31633e-05
1556460_a_at	ARHGAP22-IT1	0.010389	0.0523535	0.0597536
1556464_a_at	C2orf72	-0.177064	1.61087e-15	3.28389e-15
1556467_at	ZNF80	0.120062	1.04024e-10	1.76294e-10
1556474_a_at	FLJ38379	-0.145045	3.05167e-11	5.29142e-11
209984_at	KDM4C	-0.139304	6.90178e-16	1.43106e-15
1556498_at	FAM69A	0.113517	3.8903e-09	6.19933e-09
202310_s_at	COL1A1	0.00499156	0.0537484	0.0612807
1566656_a_at	LOC100507654	0.0522974	0.000866759	0.00109522
217627_at	ZNF573	-0.921547	1.29303e-39	4.1104e-38
1556516_at	LOC100506331	-0.112176	3.90556e-08	5.96305e-08
1556518_at	DLG1-AS1	0.179193	4.16247e-19	9.8802e-19
1556528_at	LINC00692	0	0.449214	0.473016
1556533_at	LINC00868	0.070678	6.29218e-05	8.39148e-05
235911_at	MFI2	-0.666636	1.0329e-26	3.67003e-26
1556555_at	LOC100129461	0.369904	4.98829e-28	1.93307e-27
1556558_s_at	ENTPD3-AS1	0.0136973	0.0827697	0.0930784
201414_s_at	NAP1L4	0.185956	3.0758e-24	9.33925e-24
1556581_at	ZNF778	0.0923323	0.000178975	0.000233982
212662_at	PVR	-0.00528906	0.804158	0.816932
235518_at	SLC8A1	-1.00255	1.80869e-38	3.10444e-37
1556588_at	C15orf37	0.170481	6.51452e-11	1.11542e-10
1556597_a_at	LOC284513	-0.142691	9.41246e-07	1.36128e-06
225564_at	SPATA13	-0.369359	3.98808e-19	9.47603e-19
218330_s_at	NAV2	-0.191765	5.26654e-08	8.0046e-08
229074_at	EHD4	0.337369	1.51888e-28	6.09252e-28
1556609_at	LOC401098	-0.00508123	0.154604	0.170074
226721_at	DPY19L4	-0.209235	1.05847e-13	2.01125e-13
1556616_a_at	KLHDC4	0.14958	1.92101e-14	3.75831e-14
229978_at	SHISA9	-0.076994	1.08207e-06	1.55935e-06
202507_s_at	SNAP25	0.0477003	0.0145747	0.0172556
1556630_at	CASC2	0.150265	1.02388e-14	2.02303e-14
1556633_at	C1orf204	-0.440137	1.12234e-35	9.79891e-35
1556639_at	LOC100996455	0.0716198	0.00161292	0.00201203
1556641_at	SLC7A14	-0.179829	1.79508e-16	3.81077e-16
1556643_at	LOC100507535	0.265752	1.45938e-17	3.24515e-17
219226_at	CDK12	0.323308	1.26742e-18	2.94294e-18
1556665_at	TTC6	-0.195006	3.03476e-18	6.9348e-18
228030_at	RBM6	-0.298504	2.16997e-15	4.4025e-15
1557276_at	LINC01016	0.00526477	0.742596	0.758455
205328_at	CLDN10	-0.446489	9.4629e-13	1.73607e-12
208606_s_at	WNT4	-0.0217752	0.839495	0.850364
229014_at	NR2F1-AS1	-0.0818086	0.00227102	0.00281143
1556698_a_at	GPRIN3	0.460796	7.99623e-32	4.29298e-31
1557394_at	DLGAP4	-0.372577	7.07626e-26	2.36909e-25
1556709_a_at	LOC283887	-0.134659	8.70455e-11	1.48143e-10
202529_at	PRPSAP1	-0.224796	3.97698e-23	1.1393e-22
1556724_at	LOC100288490	-0.0580441	0.000578969	0.000738464
230015_at	PRCD	-0.195997	3.94013e-16	8.24929e-16
1556730_at	LOC652993	-0.144671	3.18793e-17	6.99807e-17
223068_at	EML4	-0.119237	1.02462e-09	1.67058e-09
1556736_at	LOC100129858	-0.323097	2.99244e-23	8.62312e-23
1556742_at	GUSBP1	-0.60458	1.05933e-31	5.61066e-31
1556750_at	LOC153577	0.041861	0.0515538	0.0588701
1556755_s_at	LOC286149	0.140568	2.96952e-09	4.75507e-09
218331_s_at	FAM208B	0.126452	1.67504e-10	2.81979e-10
1556768_at	LINC00930	-0.0141743	0.0196486	0.023073
239407_at	PAXBP1-AS1	-0.173454	1.49095e-13	2.82072e-13
1556793_a_at	FAM83C	0.108121	7.21979e-06	1.00511e-05
1556797_at	RNF144A-AS1	0.147932	1.20202e-09	1.95332e-09
219459_at	POLR3B	0.5744	6.59708e-35	5.10443e-34
1556820_a_at	DLEU2	-0.0752431	0.00583345	0.00706847
1556827_at	LPP-AS2	-0.123217	2.17723e-12	3.94053e-12
1556829_at	TIPARP-AS1	-0.0393383	0.0572481	0.0651602
211928_at	DYNC1H1	-0.150733	6.43633e-16	1.33644e-15
1556835_s_at	LOC100652770	-0.105822	5.5185e-11	9.47903e-11
1556839_s_at	LOC100289090	-0.213647	3.39574e-16	7.12898e-16
231202_at	ALDH1L2	-0.0906571	0.0146897	0.0173892
1556844_at	LOC100132078	-0.0611955	0.000202602	0.000264122
205250_s_at	CEP290	0.00280186	0.243223	0.262948
1556859_a_at	LOC285740	0.00410667	0.226791	0.245909
218584_at	TCTN1	-0.227764	1.7119e-16	3.63992e-16
218247_s_at	MEX3C	0.131103	7.81697e-12	1.3866e-11
1556876_s_at	TPTE2P2	-0.092268	1.17556e-11	2.07315e-11
1556881_at	ARHGEF33	-0.110565	4.37786e-10	7.23671e-10
228080_at	LAYN	-0.0330019	0.975084	0.976538
1556887_at	NPHP3-AS1	0.00466242	0.818838	0.830901
228194_s_at	SORCS1	-0.437835	1.9709e-29	8.42797e-29
218051_s_at	NT5DC2	-0.0634099	0.000642786	0.000817921
1556898_at	LOC200830	-0.259946	2.92144e-27	1.07279e-26
1556899_at	PRMT5-AS1	0.160183	1.64583e-18	3.79538e-18
223581_at	ZNF577	-0.36983	4.42142e-31	2.20006e-30
1556907_at	ZNF474	-0.0078584	0.354149	0.377202
225558_at	GIT2	-0.179441	6.11464e-15	1.21832e-14
209894_at	LEPR	-1.17679	2.49142e-38	4.06831e-37
1556924_at	CFLAR-AS1	0.21682	4.7665e-20	1.18133e-19
209258_s_at	SMC3	-0.160425	5.81316e-11	9.97133e-11
220727_at	KCNK10	0.827934	5.71342e-40	2.48874e-38
222839_s_at	PAPOLG	0.174423	2.77327e-14	5.38906e-14
238463_at	LOC100506834	-0.193725	8.1231e-11	1.38496e-10
211474_s_at	SERPINB6	0.00307061	0.909576	0.916399
1556956_at	KCP	0.176306	6.95772e-10	1.14019e-09
1556959_at	ANHX	0.251463	1.17512e-23	3.45736e-23
219247_s_at	ZDHHC14	0.107232	7.53362e-07	1.09505e-06
212539_at	CHD1L	0.0421539	0.0260113	0.0302798
236009_at	PERP	0.105088	9.12458e-06	1.26548e-05
1556999_at	LOC100271832	0.0454729	0.902077	0.909526
1557003_at	TTC23L	-0.0944884	2.64851e-08	4.06883e-08
1557014_a_at	FAM201A	-0.535593	1.61322e-32	9.27918e-32
1557016_a_at	C1orf177	0.186863	1.74326e-13	3.28802e-13
1557021_s_at	LOC100507250	-0.0102345	0.579156	0.600428
1557027_at	LOC100287221	0.0318961	0.418938	0.442523
229114_at	GAB1	0.0109533	0.62529	0.645268
236454_at	RNF212	-0.204727	7.8867e-14	1.50604e-13
213376_at	ZBTB1	-0.147062	1.82764e-08	2.83313e-08
1557038_s_at	UBAC2-AS1	0.0475859	0.00195639	0.00243108
228579_at	KCNQ3	-0.129441	7.72868e-09	1.21715e-08
243924_at	LINC00665	-0.368133	6.29591e-29	2.59716e-28
221203_s_at	YEATS2	0.0251797	0.0694802	0.0785888
1557049_at	BTBD19	0.55931	2.16446e-32	1.22703e-31
228642_at	HOTAIRM1	-0.347592	8.39442e-25	2.62858e-24
1557053_s_at	UBE2G2	-0.0685495	7.46742e-05	9.91698e-05
1557055_s_at	LOC643837	0.037513	0.432131	0.455712
235132_at	LOC254128	-0.517262	3.13415e-37	3.74171e-36
244730_x_at	ZSCAN16-AS1	-0.163024	1.92002e-19	4.62832e-19
229227_at	DICER1-AS1	-0.165568	1.64829e-15	3.35975e-15
218017_s_at	HGSNAT	-0.328094	2.06884e-32	1.17448e-31
212787_at	YLPM1	-0.127817	3.27079e-15	6.58448e-15
1557066_at	LUC7L	-0.340415	7.00226e-27	2.52022e-26
1557068_at	LOC100505782	-0.139278	9.97625e-12	1.76321e-11
1557070_at	TFAP2A-AS1	0.0254726	0.237537	0.257025
222512_at	NUB1	-0.120246	6.19947e-12	1.10332e-11
214927_at	ITGBL1	-0.714815	1.26883e-28	5.11755e-28
212033_at	RBM25	-0.163234	5.14446e-15	1.02896e-14
203130_s_at	KIF5C	-0.297969	1.03923e-14	2.05285e-14
1557091_at	MAMSTR	-0.11058	1.1634e-07	1.74456e-07
224481_s_at	HECTD1	0.19001	6.72103e-27	2.42116e-26
1557103_a_at	LMTK3	0.207284	4.55328e-14	8.7687e-14
228125_at	ZSCAN30	-0.223146	7.91933e-20	1.94389e-19
1557107_at	SLC26A4-AS1	0.0779296	2.08426e-08	3.22195e-08
227229_at	VPS53	0.226168	1.6576e-19	4.00834e-19
1557113_at	LOC283588	-0.24713	1.44958e-16	3.09524e-16
1557114_a_at	C19orf82	-0.118254	6.64832e-08	1.00659e-07
1557116_at	APOL6	0.886283	3.42849e-39	8.27201e-38
1557118_a_at	INTS6-AS1	-0.282781	1.72832e-12	3.13792e-12
1557119_a_at	ZNF575	-0.00426713	0.71416	0.731126
206559_x_at	EEF1A1	-0.0846493	5.61903e-32	3.06574e-31
1557122_s_at	GABRB2	-0.171665	2.52586e-09	4.0547e-09
1557123_a_at	CHADL	-0.288549	8.29014e-31	3.99678e-30
227106_at	TMEM198B	-0.327013	1.30942e-33	8.51649e-33
226636_at	PLD1	-0.212404	1.43979e-11	2.53137e-11
1557129_a_at	FAM111B	0.793576	4.59462e-36	4.2681e-35
1557131_at	SSSCA1-AS1	-0.115531	7.1878e-06	1.00091e-05
1557133_at	LINC00632	-0.16644	1.80537e-22	5.0202e-22
1557136_at	ATP13A4	1.16131	1.09967e-37	1.47082e-36
1557137_at	TMEM17	0.117239	2.53232e-07	3.74709e-07
1557139_at	DDX11-AS1	-0.00961544	0.182354	0.199294
1557143_at	CSMD2	-0.0147968	0.129706	0.143715
224615_x_at	HM13	0.514313	4.36866e-34	3.01025e-33
222415_at	KMT2C	-0.255784	1.39564e-28	5.61497e-28
1557161_at	LOC100132735	-0.0950259	3.02179e-10	5.025e-10
1557162_at	C16orf92	0.0471368	0.00702873	0.00848046
212882_at	KLHL18	0.72084	8.54531e-40	3.12301e-38
1557166_at	PDCD4	-0.566851	3.24841e-32	1.8072e-31
1557167_at	HCG11	-0.255854	4.46809e-11	7.70348e-11
1557170_at	NEK8	-0.197452	8.01236e-18	1.79829e-17
238599_at	IRAK1BP1	-0.0644833	0.0986264	0.110256
1557176_a_at	C14orf37	-0.278489	1.72384e-25	5.62638e-25
238216_at	LOC100506258	-0.0797914	7.38139e-05	9.80515e-05
218153_at	CARS2	-0.117792	6.51452e-11	1.11542e-10
1557181_s_at	C11orf87	0.05419	3.66802e-05	4.94624e-05
217914_at	TPCN1	-0.295796	1.16619e-21	3.11338e-21
1557189_at	DNASE1	-0.0110034	0.294769	0.31634
208949_s_at	LGALS3	-0.473125	4.91171e-40	2.33516e-38
1557208_at	PROSER2-AS1	0.0613062	0.00839258	0.0100777
1557215_at	LINC00648	-0.156937	8.99339e-17	1.93805e-16
209487_at	RBPMS	-0.51779	1.52167e-26	5.34543e-26
201731_s_at	TPR	-0.0145681	0.325897	0.348308
1557228_at	EHBP1L1	0.143398	1.0446e-11	1.84542e-11
226331_at	BBX	-0.414056	2.32532e-31	1.18486e-30
212163_at	KIDINS220	-0.245974	3.86476e-18	8.78785e-18
205263_at	BCL10	0.414305	5.9387e-33	3.58211e-32
1557260_a_at	ZNF382	-0.134564	4.17305e-14	8.05088e-14
228286_at	GEN1	0.601735	1.08306e-35	9.47647e-35
241359_at	TLCD2	0.0262075	0.0227208	0.0265664
209297_at	ITSN1	-0.499094	1.47448e-35	1.26204e-34
1568873_at	ZNF519	-0.147578	2.26207e-08	3.48845e-08
1557285_at	AREGB	0.369158	2.70742e-29	1.148e-28
229797_at	MCOLN3	-0.677224	1.40949e-31	7.33508e-31
1557293_at	LINC00969	-0.612235	1.04514e-35	9.14967e-35
1557296_at	FLJ12825	-0.132191	5.63293e-13	1.04172e-12
1557302_at	ZNF585B	-0.470796	2.17557e-30	1.01106e-29
1557312_at	C12orf61	0.154365	1.34252e-15	2.74691e-15
1557321_a_at	CAPN14	-0.0949729	0.000185148	0.000241856
205791_x_at	ZNF230	-0.264635	1.20351e-25	3.96828e-25
1557328_at	LOC283665	0.00966294	0.462679	0.4864
1557331_at	POLR1B	0.207941	5.24273e-19	1.23896e-18
218796_at	FERMT1	0.940819	1.50201e-38	2.68082e-37
232480_at	MIRLET7BHG	-0.207465	2.57408e-19	6.17358e-19
1557345_at	LOC283516	-0.0358398	3.04331e-06	4.30519e-06
200940_s_at	RERE	-0.398592	4.08194e-39	9.42529e-38
201503_at	G3BP1	0.375336	1.32947e-30	6.29284e-30
209218_at	SQLE	0.956516	6.3189e-40	2.62479e-38
227426_at	SOS1	-0.288446	1.49981e-30	7.07624e-30
1557359_at	LOC285758	0.0504455	0.00441456	0.00537992
211971_s_at	LRPPRC	0.171996	1.26589e-22	3.54268e-22
213074_at	PHIP	-0.21648	4.4823e-20	1.11295e-19
1557369_a_at	LINC00698	0.053451	0.000667782	0.000848722
201960_s_at	MYCBP2	0.0753164	0.00897147	0.0107536
1557371_a_at	LINC00961	-0.149881	3.58621e-12	6.43068e-12
208562_s_at	ABCC9	-0.30038	3.62302e-22	9.91379e-22
1557380_at	AGAP11	-0.574614	3.74551e-31	1.87706e-30
242584_at	FAM161A	-0.170968	2.8728e-08	4.40835e-08
1557389_at	SH3PXD2A-AS1	1.96761	1.55406e-40	1.72543e-38
1557399_at	LOC284009	-0.268136	1.89151e-22	5.2525e-22
1557410_at	LOC100506606	-0.114205	4.76444e-10	7.86285e-10
1557411_s_at	SLC25A43	0.278605	5.10186e-22	1.38615e-21
202422_s_at	ACSL4	-0.114304	7.95907e-06	1.10602e-05
1557430_at	SMIM17	-0.195808	5.65199e-17	1.229e-16
227036_at	RASAL2	-0.564613	2.98897e-39	7.48032e-38
1560131_at	LOC100506497	-0.0148347	0.736879	0.752903
1557450_s_at	WHAMMP2	-0.172672	2.83517e-16	5.97782e-16
218853_s_at	MOSPD1	0.513639	8.64635e-34	5.75602e-33
1557458_s_at	SHB	0.81511	5.64192e-40	2.47768e-38
1557465_at	LINC00282	-0.149335	6.80692e-14	1.30232e-13
1557474_at	LOC284578	-1.17247	4.84079e-38	7.19732e-37
1557476_at	PFN4	0.0349241	0.0140112	0.016608
229382_at	FAM212B	0.106484	0.0275716	0.0320314
1557480_a_at	PPP1R27	0.106205	2.6303e-09	4.21943e-09
1564392_at	LINC00320	-0.0138783	0.409738	0.433373
1557488_at	CBX3P2	0.0445503	0.00247209	0.00305495
1557491_at	LOC100240728	0.0258939	0.125216	0.138921
212694_s_at	PCCB	0.364466	3.05708e-19	7.30698e-19
228664_at	TRIM52-AS1	-0.418824	6.62842e-34	4.46432e-33
52169_at	STRADA	-0.102192	4.38683e-06	6.16037e-06
1557531_a_at	C10orf55	0.2838	5.07747e-26	1.72245e-25
200897_s_at	PALLD	-0.0261324	0.279346	0.300309
1557540_at	LOC100507403	-0.0234679	0.099207	0.110882
233131_at	CCDC147	0.0990884	5.37506e-10	8.84972e-10
230143_at	RNF165	-0.02898	0.00237333	0.00293493
1559000_at	PRR26	0.0162333	0.766326	0.781058
1557558_s_at	MATN1-AS1	-0.119693	1.5762e-06	2.25729e-06
1557560_at	LOC100506496	0.0111092	0.613941	0.634125
1557567_a_at	LOC100507634	0.119062	1.27306e-06	1.82918e-06
209208_at	MPDU1	0.535994	7.3073e-29	2.9975e-28
1557570_a_at	LOC285084	-0.430058	3.59924e-17	7.88379e-17
212323_s_at	VPS13D	-0.143851	3.24416e-13	6.06568e-13
213372_at	PAQR3	-0.184068	8.57395e-12	1.5192e-11
222199_s_at	BIN3	0.160263	2.0562e-17	4.54655e-17
221504_s_at	ATP6V1H	0.239997	1.11736e-28	4.52361e-28
1557590_at	PARD6G-AS1	0.0309014	0.317578	0.339732
233516_s_at	SPAG17	-0.010827	0.49739	0.520345
221521_s_at	GINS2	1.04394	1.97924e-39	5.40667e-38
1557597_at	LINC00624	-0.00676598	0.896084	0.90388
1560520_at	LOC401312	0.0624801	8.67606e-05	0.000114927
1557608_a_at	LOC284080	-0.123374	7.04146e-10	1.15333e-09
221858_at	TBC1D12	-0.00933712	0.707111	0.724507
1557610_at	PITRM1-AS1	0.0764423	3.57852e-05	4.82717e-05
203702_s_at	TTLL4	-0.118839	1.87635e-06	2.67905e-06
1557613_at	KIF9-AS1	-0.0102691	0.65098	0.670277
225335_at	ZNF496	-0.238617	1.83816e-16	3.89862e-16
1557617_at	DCTN1-AS1	-0.0813877	6.98406e-09	1.10215e-08
1557620_a_at	CCDC38	0.0222218	0.175318	0.191892
227346_at	IKZF1	0.639006	1.77975e-28	7.11061e-28
1557633_at	POM121L8P	-0.000881041	0.0780214	0.0879165
1557636_a_at	C7orf57	0.529804	1.6061e-34	1.17984e-33
224970_at	NFIA	-0.356534	9.77275e-37	1.03897e-35
1557646_at	VWA8-AS1	-0.00511058	0.523689	0.546828
202528_at	GALE	0.615922	2.35081e-36	2.31731e-35
1557652_a_at	LOC348817	-0.0141268	0.263268	0.283724
230976_at	AK8	-0.278207	1.48767e-18	3.44e-18
233375_at	EFCAB2	-0.232837	3.31319e-13	6.19115e-13
201244_s_at	RAF1	0.0985029	9.09936e-10	1.48601e-09
1557682_a_at	LOC284688	-0.000985188	0.615271	0.635418
1557684_at	ZNF286A	-0.0745754	0.00798058	0.00960232
1557685_at	ASAP1-IT2	-0.0448928	0.00271452	0.00334556
1566860_at	GATM-AS1	-0.290514	2.4599e-24	7.51018e-24
1557693_at	SMC5-AS1	-0.130918	1.46154e-10	2.46552e-10
233852_at	POLH	0.0259429	0.112684	0.125501
232371_at	MARCH7	-0.121747	2.08545e-09	3.35742e-09
203556_at	ZHX2	-0.435601	5.00513e-33	3.03948e-32
1557717_at	LINC00550	-0.0355882	0.00104714	0.00131757
215119_at	MYO16	-0.0895976	5.77603e-06	8.07672e-06
227969_at	PCBP1-AS1	-0.307032	1.1323e-26	4.01171e-26
204396_s_at	GRK5	-0.0901278	0.0405492	0.0465644
1557733_a_at	CHRM3-AS2	0.23576	3.00501e-19	7.18571e-19
1557734_s_at	LOC100130548	0.0285029	0.0353827	0.0407855
202379_s_at	NKTR	-0.495567	1.91365e-33	1.21858e-32
1557754_at	LOC401068	0.205081	4.39118e-21	1.14002e-20
244033_at	CEP128	0.0693106	0.000257954	0.000335008
45828_at	ATP5SL	0.186336	1.20277e-19	2.92428e-19
218589_at	LPAR6	0.146766	2.08881e-15	4.24156e-15
1557765_at	LINC01021	-0.0228478	0.0452115	0.0517818
222659_at	IPO11	0.25109	7.49971e-28	2.86497e-27
238153_at	PDE6B	-0.0609685	3.99829e-05	5.38169e-05
1557782_s_at	C21orf49	-0.206291	5.45308e-24	1.63694e-23
228345_at	CHIC1	-0.355521	1.58659e-24	4.87999e-24
227893_at	LINC00476	9.1859e-05	0.287846	0.309136
206734_at	JRKL	-0.129575	1.18776e-07	1.78059e-07
228849_at	NTRK3	-0.382477	1.27788e-25	4.20405e-25
239108_at	FAR2	-1.36431	4.28888e-29	1.78938e-28
202857_at	CNPY2	0.130605	2.47923e-17	5.47067e-17
1557799_at	C11orf31	-0.165964	3.52904e-13	6.58762e-13
1557820_at	AFG3L2	0.114176	5.53927e-10	9.11915e-10
1557821_at	LINC00639	0.03607	0.0224962	0.0263134
1557823_s_at	LOC401134	-0.0791523	2.99624e-10	4.98405e-10
1557826_at	LOC338817	-0.0543161	1.86241e-05	2.54549e-05
1557827_at	DNAJC9-AS1	-0.140244	3.55533e-14	6.87973e-14
219029_at	C5orf28	0.0988457	5.37558e-06	7.52525e-06
236786_at	FAM135B	0.0371624	0.00404849	0.00494652
1557840_at	EFHB	0.0141381	0.463833	0.487486
1557865_at	LOC100505658	0.0702271	2.06205e-05	2.81097e-05
1557867_s_at	C9orf117	-0.0741366	0.00685107	0.0082692
1562812_at	ZNF32-AS3	-0.0312442	0.0287251	0.0333259
213644_at	CEP112	-0.356497	1.97924e-21	5.21318e-21
213402_at	ZNF787	0.0388058	0.0174765	0.0205898
1557891_s_at	STXBP5-AS1	0.452843	1.65211e-29	7.11004e-29
1564383_s_at	FLJ35934	0.0218385	0.0515538	0.0588701
206558_at	SIM2	-0.275323	1.35694e-24	4.19525e-24
212063_at	CD44	-0.0458348	0.000387831	0.000499215
200064_at	HSP90AB1	-0.0154024	0.213635	0.232082
201470_at	GSTO1	0.499572	2.78029e-36	2.71082e-35
202236_s_at	SLC16A1	1.13002	5.50261e-39	1.19041e-37
1557921_s_at	LOC100506498	0.115547	4.12065e-10	6.82134e-10
215783_s_at	ALPL	0.23446	5.258e-21	1.35915e-20
208789_at	PTRF	-0.581973	1.10241e-38	2.07081e-37
208912_s_at	CNP	0.310386	3.80282e-32	2.10474e-31
1557948_at	PHLDB3	0.499208	2.45063e-32	1.38004e-31
1569594_a_at	NEMF	-0.247117	3.85278e-25	1.22888e-24
225221_at	ZKSCAN1	-0.471252	2.13347e-40	1.72543e-38
227520_at	TXLNG	0.116447	2.49458e-06	3.5423e-06
1557961_s_at	LOC100127983	-0.91335	2.25748e-37	2.79445e-36
217849_s_at	CDC42BPB	0.0391024	0.00558508	0.00677414
200004_at	EIF4G2	0.120723	8.02093e-31	3.87626e-30
1557965_at	MTERFD2	0.0444682	0.000654038	0.000831976
212912_at	RPS6KA2	-0.0794389	2.63203e-05	3.57195e-05
218842_at	RPAP3	0.146806	2.03232e-11	3.55106e-11
228774_at	CEP78	0.476839	4.11428e-32	2.27089e-31
240793_at	TTN	0.0154679	0.305809	0.327599
1557998_at	NAALADL2	-0.200218	1.00799e-23	2.97977e-23
212614_at	ARID5B	0.132654	5.53775e-14	1.06328e-13
200870_at	STRAP	0.223315	1.42529e-31	7.41489e-31
1558007_s_at	LOC100506655	-0.00319485	0.029212	0.0338737
225491_at	SLC1A2	-0.381277	1.90852e-21	5.03349e-21
213605_s_at	LOC728093	-0.497616	4.87726e-36	4.50211e-35
224865_at	FAR1	-0.24085	3.42245e-16	7.18317e-16
216032_s_at	ERGIC3	-0.10839	0.000228287	0.000296933
203150_at	RABEPK	-0.0473001	0.00364349	0.00446386
225278_at	PRKAB2	-0.468075	5.14259e-30	2.31906e-29
224597_at	LINC00657	-0.163473	7.19401e-20	1.76828e-19
1558034_s_at	CP	-0.65034	6.62263e-23	1.87455e-22
1558041_a_at	KIAA0895L	-0.0271893	0.895335	0.903181
212351_at	EIF2B5	0.0473954	0.0163443	0.0192968
224680_at	TMED4	-0.142082	7.07531e-17	1.53188e-16
227222_at	FBXO10	0.597102	2.68259e-38	4.3322e-37
1558075_at	LOC399491	-0.342237	3.59067e-27	1.309e-26
223542_at	ANKRD32	0.287241	2.79564e-22	7.68502e-22
1558077_s_at	MDH1B	0.0328586	0.0391785	0.0450321
225284_at	DNAJC3	0.016316	0.367579	0.390835
213535_s_at	UBE2I	0.191023	5.93839e-24	1.77799e-23
225559_at	CCDC174	-0.178168	1.03002e-20	2.62423e-20
228247_at	LOC283788	-0.141256	6.14184e-08	9.31039e-08
241456_at	FAM78B	-0.170115	6.06894e-15	1.20966e-14
216153_x_at	RECK	-0.203198	5.04081e-28	1.95061e-27
227256_at	USP31	-0.285677	4.40408e-17	9.61015e-17
225235_at	TSPAN17	0.401254	1.97465e-37	2.47476e-36
201210_at	DDX3X	0.0899456	2.66498e-15	5.38508e-15
235017_s_at	CSRNP3	-0.447758	7.59687e-30	3.37297e-29
1564207_at	LINC00957	-0.193381	5.90692e-06	8.25258e-06
226642_s_at	NUDCD2	0.324541	3.61483e-29	1.51798e-28
1558128_at	LOC730202	0.0331343	0.128361	0.142293
209358_at	TAF11	0.0118589	0.0260113	0.0302798
221538_s_at	PLXNA1	-0.0575255	0.457505	0.481275
1558142_at	TNRC6B	-0.31822	8.5471e-34	5.69701e-33
226211_at	MEG3	-0.450342	6.18165e-21	1.59178e-20
1566557_at	BAIAP2-AS1	-0.38172	2.91612e-17	6.41626e-17
1558152_at	LOC100131262	0.968836	6.72929e-40	2.69122e-38
1558166_at	MGC16275	-0.216415	5.53775e-14	1.06328e-13
227410_at	FAM43A	1.70077	1.53447e-40	1.72543e-38
202961_s_at	ATP5J2	0.337135	2.22158e-33	1.40413e-32
1558184_s_at	ZNF17	-0.136545	7.31798e-10	1.19801e-09
1558195_at	LINC00592	0.829272	7.04247e-30	3.13719e-29
1558199_at	FN1	-0.221518	1.09768e-16	2.35757e-16
1558201_s_at	SLC4A1AP	0.0898239	6.6346e-06	9.25318e-06
229013_at	LOC145783	-0.240477	1.00811e-15	2.07372e-15
200020_at	TARDBP	0.12137	1.6879e-18	3.88961e-18
213324_at	SRC	0.118677	7.06651e-08	1.069e-07
1558212_at	FLJ35024	0.0565337	0.0215633	0.0252662
215883_at	CTNNA1	-0.20868	1.62916e-19	3.94075e-19
[truncated: 14,118 more rows]
